# Supplementary material for: Candidate genes involved in biosynthesis and degradation of the main extracellular matrix polysaccharides of brown algae and their probable evolutionary history
Source: BMC Genomics. 2024 Oct 10;25:950. doi: 10.1186/s12864-024-10811-3 (PMC11468063; doi:10.1186/s12864-024-10811-3)
Supplement: Supplementary file 3 — Supplementary Material 3 [file 12864_2024_10811_MOESM3_ESM.xlsx]

## Sheet: Brown-algae_sisters-group
Supplementary Table S2A. List of the annotated genes possibly involved in ECM-carbohydrate metabolisms in brown algae.
The table below reports all the enzymes analysed in the attached paper.
While 3 categories have been assigned (alginate metabolism, fucan/fucoidan metabolism, other CAZymes), mind that the function of some
candidates genes are still speculative (GT23, GH88, etc.). Please refers to the corresponding paper for details.
When known, the references to biochemically caracterised enzymes have been indicated.
Note that a more exhaustive set of data can be found within the Supplementary files of the Denoeud et al. paper (https://doi.org/10.1101/2024.02.19.579948),
in which annotations of CAZyme genes have been extended to all the brown algal genomes under study.
Species	Description	Accession number	Name in figure	Gene model notes	Definition	Characterised enyme	Alternative accession number
Alginate metabolism
		Alginate synthesis
Desmarestia dudresnayi	GMD	prot_D-dudresnayi_contig10221.263.1	Desmarestia-dudresnayi contig10221.263.		GDP-mannose dehydrogenase
Desmarestia dudresnayi	GMD	prot_D-dudresnayi_contig12190.2156.1	Desmarestia-dudresnayi contig12190.2156.1		GDP-mannose dehydrogenase
Desmarestia dudresnayi	GMD	prot_D-dudresnayi_contig2249.9755.1	Desmarestia-dudresnayi contig2249.9755.1		GDP-mannose dehydrogenase
Desmarestia herbacea	GMD	prot_D-herbacea_M_contig14.2351.1	Desmarestia-herbacea M contig14.2351.1		GDP-mannose dehydrogenase
Desmarestia herbacea	GMD	prot_D-herbacea_M_contig179.4144.1	Desmarestia-herbacea M contig179.4144.1		GDP-mannose dehydrogenase
Desmarestia herbacea	GMD	prot_D-herbacea_M_contig179.4150.1	Desmarestia-herbacea M contig179.4150.1		GDP-mannose dehydrogenase
Dictyota dichotoma	GMD	prot_D-dichotoma_M_contig1466.3378.1	Dictyota-dichotoma M contig1466.3378.1		GDP-mannose dehydrogenase
Dictyota dichotoma	GMD	prot_D-dichotoma_M_contig1655.4529.1			GDP-mannose dehydrogenase
Dictyota dichotoma	GMD	prot_D-dichotoma_M_contig2603.8989.1	Dictyota-dichotoma M contig2603.8989.1		GDP-mannose dehydrogenase
Dictyota dichotoma	GMD	prot_D-dichotoma_M_contig3542.11977.1	Dictyota-dichotoma M contig3542.11977.1		GDP-mannose dehydrogenase
Discosporangium mesarthrocarpus	GMD	prot_D-mesarthrocarpus_M_Contig3541.3.1	Discosporangium-mesarthrocarpus Contig3541.3.1		GDP-mannose dehydrogenase
Discosporangium mesarthrocarpus	GMD	prot_D-mesarthrocarpus_M_Contig4078.3.1	Discosporangium-mesarthrocarpus Contig4078.3.1		GDP-mannose dehydrogenase
Chordaria linearis	GMD	prot_C-linearis_contig11.1326.1	Chordaria-linearis contig11.1326.1		GDP-mannose dehydrogenase
Chordaria linearis	GMD	prot_C-linearis_contig2.4694.1	Chordaria-linearis contig2.4694.1		GDP-mannose dehydrogenase
Chordaria linearis	GMD	prot_C-linearis_contig2.4703.1	Chordaria-linearis contig2.4703.1		GDP-mannose dehydrogenase
Ectocarpus sp7	GMD	Ec-16_004740.1	Ectocarpus-sp7 Ec-16 004740.1		GDP-mannose dehydrogenase	EsGMD1 (Tenhaken et al. 2011; https://doi.org/10.1074/jbc.M111.230979)
Ectocarpus sp7	GMD	Ec-19_004880.1	Ectocarpus-sp7 Ec-19 004880.1		GDP-mannose dehydrogenase	EsGMD3 (Chi et al. 2018; https://doi.org/10.1007/s00294-017-0733-4)
Ectocarpus sp7	GMD	Ec-19_004990.1	Ectocarpus-sp7 Ec-19 004990.1		GDP-mannose dehydrogenase	EsGMD2 (Chi et al. 2018; https://doi.org/10.1007/s00294-017-0733-4)
Ascophyllum nodosum	GMD	prot_A-nodosum_M_contig192.37.1	Ascophyllum-nodosum M contig192.37.1		GDP-mannose dehydrogenase
Ascophyllum nodosum	GMD	prot_A-nodosum_M_contig311.11.1	Ascophyllum-nodosum M contig311.11.1		GDP-mannose dehydrogenase
Ascophyllum nodosum	GMD	prot_A-nodosum_M_contig323.5.1	Ascophyllum-nodosum M contig323.5.1		GDP-mannose dehydrogenase
Ascophyllum nodosum	GMD	prot_A-nodosum_M_contig323.6.1	Ascophyllum-nodosum M contig323.6.1		GDP-mannose dehydrogenase
Fucus serratus	GMD	prot_F-serratus_M_contig1442.3153.1	Fucus-serratus M contig1442.3153.1		GDP-mannose dehydrogenase
Fucus serratus	GMD	prot_F-serratus_M_contig496.14675.1	Fucus-serratus M contig496.14675.1		GDP-mannose dehydrogenase
Fucus serratus	GMD	prot_F-serratus_M_contig496.14679.1	Fucus-serratus M contig496.14679.1		GDP-mannose dehydrogenase
Fucus serratus	GMD	prot_F-serratus_M_contig59.16446.1	Fucus-serratus M contig59.16446.1		GDP-mannose dehydrogenase
Fucus serratus	GMD	prot_F-serratus_M_contig59.16447.1	Fucus-serratus M contig59.16447.1		GDP-mannose dehydrogenase
Saccharina japonica	GMD	SJ03911	Saccharina-japonica SJ03911		GDP-mannose dehydrogenase	SjGMD1 (Zhang et al, 2016; https://doi.org/10.1186/s12870-016-0750-3)
Saccharina japonica	GMD	SJ11024			GDP-mannose dehydrogenase
Saccharina japonica	GMD	SJ11025	Saccharina-japonica SJ11025		GDP-mannose dehydrogenase
Saccharina japonica	GMD	SJ11033	Saccharina-japonica SJ11033		GDP-mannose dehydrogenase	SjGMD2 (Zhang et al, 2016; https://doi.org/10.1186/s12870-016-0750-3)
Saccharina latissima	GMD	prot_S-latissima_F_contig328.9905.1	Saccharina-latissima F contig328.9905.1		GDP-mannose dehydrogenase
Saccharina latissima	GMD	prot_S-latissima_F_contig337.10064.1			GDP-mannose dehydrogenase
Saccharina latissima	GMD	prot_S-latissima_F_contig530.13070.1	Saccharina-latissima F contig530.13070.1		GDP-mannose dehydrogenase
Schizocladia ischiensis	GMD	prot_S-ischiensis_contig5.14431.1	Schizocladia-ischiensis contig5.14431.1		GDP-mannose dehydrogenase
Schizocladia ischiensis	GMD	prot_S-ischiensis_contig8.19628.1	Schizocladia-ischiensis contig8.19628.1		GDP-mannose dehydrogenase
Sacchoriza polyschides	GMD	prot_S-polyschides_F_contig6762.16768.1	Saccorhiza-polyschides F contig6762.16768.1		GDP-mannose dehydrogenase
Sacchoriza dermatodea	GMD	prot_S-dermatodea_contig1373.2147.1	Saccorhiza-dermatodea contig1373.2147.1		GDP-mannose dehydrogenase
Sacchoriza polyschides	GMD	prot_S-polyschides_F_contig5856.15449.1	Saccorhiza-polyschides F contig5856.15449.1		GDP-mannose dehydrogenase
Porterinema fluviatile	GMD	prot_P-fluviatile_contig68.13342.1	Porterinema-fluviatile contig68.13342.1		GDP-mannose dehydrogenase
Pylaiella littoralis	GMD	prot_P-littoralis_Contig267.69.1	Pylaiella-littoralis Contig267.69.1		GDP-mannose dehydrogenase
Pylaiella littoralis	GMD	prot_P-littoralis_Contig395.1.4	Pylaiella-littoralis Contig395.1.4		GDP-mannose dehydrogenase
Fucus distichus	GMD	prot_F-distichus_contig4460.12546.1	Fucus-distichus contig4460.12546.1		GDP-mannose dehydrogenase
Fucus distichus	GMD	prot_F-distichus_contig3696.11210.1	Fucus-distichus contig3696.11210.		GDP-mannose dehydrogenase
Choristocarpus tenellus	GMD	prot_C-tenellus_contig5854.2.2	Choristocarpus-tenellus contig5854.2.2		GDP-mannose dehydrogenase
Heribaudella fluviatilis	GMD	prot_H-fluviatilis_contig15232.6886.1	Heribaudella-fluviatilis contig15232.6886.1		GDP-mannose dehydrogenase
Choristocarpus tenellus	GMD	prot_C-tenellus_contig289.1.1	Choristocarpus-tenellus contig289.1.1		GDP-mannose dehydrogenase
Choristocarpus tenellus	GMD	prot_C-tenellus_contig6730.1.1	Choristocarpus-tenellus contig6730.1.1		GDP-mannose dehydrogenase
Sphacelaria rigidula	GMD	prot_S-rigidula_F_contig1723.1.1	Sphacelaria-rigidula F contig1723.1.1		GDP-mannose dehydrogenase
Pylaiella littoralis	GMD	prot_P-littoralis Contig137.12.1	Pylaiella-littoralis Contig137.12.1		GDP-mannose dehydrogenase
Desmarestia dudresnayi	ManC5-E	prot_D-dudresnayi_contig11375.1383.1	Desmarestia-dudresnayi contig11375.1383.1		mannuronan C5-epimerase
Desmarestia dudresnayi	ManC5-E	prot_D-dudresnayi_contig1516.4700.1	Desmarestia-dudresnayi contig1516.4700.1		mannuronan C5-epimerase
Desmarestia dudresnayi	ManC5-E	prot_D-dudresnayi_contig15882.5281.1	Desmarestia-dudresnayi contig15882.5281.1		mannuronan C5-epimerase
Desmarestia dudresnayi	ManC5-E	prot_D-dudresnayi_contig2163.9237.1	Desmarestia-dudresnayi contig2163.9237.1		mannuronan C5-epimerase
Desmarestia dudresnayi	ManC5-E	prot_D-dudresnayi_contig2194.9440.1	Desmarestia-dudresnayi contig2194.9440.1		mannuronan C5-epimerase
Desmarestia dudresnayi	ManC5-E	prot_D-dudresnayi_contig237.10466.1	Desmarestia-dudresnayi contig237.10466.1		mannuronan C5-epimerase
Desmarestia dudresnayi	ManC5-E	prot_D-dudresnayi_contig3618.16154.1	Desmarestia-dudresnayi contig3618.16154.1		mannuronan C5-epimerase
Desmarestia dudresnayi	ManC5-E	prot_D-dudresnayi_contig4389.18630.1	Desmarestia-dudresnayi contig4389.18630.1		mannuronan C5-epimerase
Desmarestia dudresnayi	ManC5-E	prot_D-dudresnayi_contig44.18657.1	Desmarestia-dudresnayi contig44.18657.1		mannuronan C5-epimerase
Desmarestia dudresnayi	ManC5-E	prot_D-dudresnayi_contig4821.19840.1			mannuronan C5-epimerase
Desmarestia dudresnayi	ManC5-E	prot_D-dudresnayi_contig8112.26423.1		fragment N-term	mannuronan C5-epimerase
Desmarestia dudresnayi	ManC5-E	prot_D-dudresnayi_contig8856.27554.1	Desmarestia-dudresnayi contig8856.27554.1		mannuronan C5-epimerase
Desmarestia dudresnayi	ManC5-E	prot_D-dudresnayi_contig11400.1399.1		fragment N-term	mannuronan C5-epimerase
Desmarestia dudresnayi	ManC5-E	prot_D-dudresnayi_contig1189.1875.1			mannuronan C5-epimerase
Desmarestia dudresnayi	ManC5-E	prot_D-dudresnayi_contig1230.2277.1		fragment C-term	mannuronan C5-epimerase
Desmarestia dudresnayi	ManC5-E	prot_D-dudresnayi_contig15179.4720.1		fragment C-term	mannuronan C5-epimerase
Desmarestia dudresnayi	ManC5-E	prot_D-dudresnayi_contig2048.8544.1		fragment N-term	mannuronan C5-epimerase
Desmarestia dudresnayi	ManC5-E	prot_D-dudresnayi_contig7401.25284.1		fragment N-term	mannuronan C5-epimerase
Desmarestia dudresnayi	ManC5-E	prot_D-dudresnayi_contig9766.28567.1		fragment C-term/N-term	mannuronan C5-epimerase
Desmarestia herbacea	ManC5-E	prot_D-herbacea_F_contig1077.698.1		fragment N-term	mannuronan C5-epimerase
Desmarestia herbacea	ManC5-E	prot_D-herbacea_F_contig1077.699.1	Desmarestia-herbacea F contig1077.699.1		mannuronan C5-epimerase
Desmarestia herbacea	ManC5-E	prot_D-herbacea_F_contig1077.700.1	Desmarestia-herbacea F contig1077.700.1		mannuronan C5-epimerase
Desmarestia herbacea	ManC5-E	prot_D-herbacea_F_contig1192.1354.1		fragment N-term	mannuronan C5-epimerase
Desmarestia herbacea	ManC5-E	prot_D-herbacea_F_contig132.2108.1			mannuronan C5-epimerase
Desmarestia herbacea	ManC5-E	prot_D-herbacea_F_contig1489.2832.1	Desmarestia-herbacea F contig1489.2832.1		mannuronan C5-epimerase
Desmarestia herbacea	ManC5-E	prot_D-herbacea_F_contig1751.3995.1		fragment N-term	mannuronan C5-epimerase
Desmarestia herbacea	ManC5-E	prot_D-herbacea_F_contig1850.4377.1	Desmarestia-herbacea F contig1850.4377.1		mannuronan C5-epimerase
Desmarestia herbacea	ManC5-E	prot_D-herbacea_F_contig2097.5357.1	Desmarestia-herbacea F contig2097.5357.1	fragment C-term	mannuronan C5-epimerase
Desmarestia herbacea	ManC5-E	prot_D-herbacea_F_contig2261.6021.1	Desmarestia-herbacea F contig2261.6021.1		mannuronan C5-epimerase
Desmarestia herbacea	ManC5-E	prot_D-herbacea_F_contig2517.6867.1	Desmarestia-herbacea F contig2517.6867.1		mannuronan C5-epimerase
Desmarestia herbacea	ManC5-E	prot_D-herbacea_F_contig277.7580.1	Desmarestia-herbacea F contig277.7580.1		mannuronan C5-epimerase
Desmarestia herbacea	ManC5-E	prot_D-herbacea_F_contig306.8404.1		fragment N-term	mannuronan C5-epimerase
Desmarestia herbacea	ManC5-E	prot_D-herbacea_F_contig338.9180.1	Desmarestia-herbacea F contig338.9180.1		mannuronan C5-epimerase
Desmarestia herbacea	ManC5-E	prot_D-herbacea_F_contig399.10380.1	Desmarestia-herbacea F contig399.10380.1		mannuronan C5-epimerase
Desmarestia herbacea	ManC5-E	prot_D-herbacea_F_contig399.10382.1	Desmarestia-herbacea F contig399.10382.1		mannuronan C5-epimerase
Desmarestia herbacea	ManC5-E	prot_D-herbacea_F_contig399.10383.1	Desmarestia-herbacea F contig399.10383.1		mannuronan C5-epimerase
Desmarestia herbacea	ManC5-E	prot_D-herbacea_F_contig399.10384.1	Desmarestia-herbacea F contig399.10384.1		mannuronan C5-epimerase
Desmarestia herbacea	ManC5-E	prot_D-herbacea_F_contig427.11037.1		fragment N-term	mannuronan C5-epimerase
Desmarestia herbacea	ManC5-E	prot_D-herbacea_F_contig443.11326.1		splincing problem?	mannuronan C5-epimerase
Desmarestia herbacea	ManC5-E	prot_D-herbacea_F_contig545.12838.1			mannuronan C5-epimerase
Desmarestia herbacea	ManC5-E	prot_D-herbacea_F_contig553.12944.1	Desmarestia-herbacea F contig553.12944.1		mannuronan C5-epimerase
Desmarestia herbacea	ManC5-E	prot_D-herbacea_F_contig553.12945.1	Desmarestia-herbacea F contig553.12945.1		mannuronan C5-epimerase
Desmarestia herbacea	ManC5-E	prot_D-herbacea_F_contig553.12946.1	Desmarestia-herbacea F contig553.12946.1		mannuronan C5-epimerase
Desmarestia herbacea	ManC5-E	prot_D-herbacea_F_contig763.15043.1	Desmarestia-herbacea F contig763.15043.1		mannuronan C5-epimerase
Desmarestia herbacea	ManC5-E	prot_D-herbacea_F_contig795.15237.1		fragment N-term	mannuronan C5-epimerase
Desmarestia herbacea	ManC5-E	prot_D-herbacea_F_contig795.15238.1	Desmarestia-herbacea F contig795.15238.		mannuronan C5-epimerase
Desmarestia herbacea	ManC5-E	prot_D-herbacea_F_contig866.15881.1	Desmarestia-herbacea F contig866.15881.1		mannuronan C5-epimerase
Desmarestia herbacea	ManC5-E	prot_D-herbacea_F_contig927.16331.1	Desmarestia-herbacea F contig927.16331.1		mannuronan C5-epimerase
Desmarestia herbacea	ManC5-E	prot_D-herbacea_F_contig16.3340.1	Desmarestia-herbacea F contig16.3340.1		mannuronan C5-epimerase
Desmarestia herbacea	ManC5-E	prot_D-herbacea_F_contig189.4465.1	Desmarestia-herbacea F contig189.4465.1		mannuronan C5-epimerase
Desmarestia herbacea	ManC5-E	prot_D-herbacea_F_contig205.5215.1	Desmarestia-herbacea F contig205.5215.1		mannuronan C5-epimerase
Desmarestia herbacea	ManC5-E	prot_D-herbacea_F_contig237.6400.1			mannuronan C5-epimerase
Dictyota dichotoma	ManC5-E	prot_D-dichotoma_M_contig11.864.1	Dictyota-dichotoma M contig11.864.1	fragment N-term	mannuronan C5-epimerase
Dictyota dichotoma	ManC5-E	prot_D-dichotoma_M_contig1568.3971.1	Dictyota-dichotoma M contig1568.3971.1		mannuronan C5-epimerase
Dictyota dichotoma	ManC5-E	prot_D-dichotoma_M_contig1693.4724.1		fragment N-term	mannuronan C5-epimerase
Dictyota dichotoma	ManC5-E	prot_D-dichotoma_M_contig1699.4757.1	Dictyota-dichotoma M contig1699.4757.1		mannuronan C5-epimerase
Dictyota dichotoma	ManC5-E	prot_D-dichotoma_M_contig1996.6229.1	Dictyota-dichotoma M contig1996.6229.1	fragment N-term	mannuronan C5-epimerase
Dictyota dichotoma	ManC5-E	prot_D-dichotoma_M_contig1996.6230.1		fragment N-term	mannuronan C5-epimerase
Dictyota dichotoma	ManC5-E	prot_D-dichotoma_M_contig1996.6233.1		fragment N-term	mannuronan C5-epimerase
Dictyota dichotoma	ManC5-E	prot_D-dichotoma_M_contig2142.7065.1	Dictyota-dichotoma M contig2142.7065.1		mannuronan C5-epimerase
Dictyota dichotoma	ManC5-E	prot_D-dichotoma_M_contig223.7457.1	Dictyota-dichotoma M contig223.7457.1		mannuronan C5-epimerase
Dictyota dichotoma	ManC5-E	prot_D-dichotoma_M_contig2330.7907.1	Dictyota-dichotoma M contig2330.7907.1		mannuronan C5-epimerase
Dictyota dichotoma	ManC5-E	prot_D-dichotoma_M_contig3266.11229.1	Dictyota-dichotoma M contig3266.11229.1		mannuronan C5-epimerase
Dictyota dichotoma	ManC5-E	prot_D-dichotoma_M_contig354.11976.1		splincing problem?	mannuronan C5-epimerase
Dictyota dichotoma	ManC5-E	prot_D-dichotoma_M_contig3956.13014.1	Dictyota-dichotoma M contig3956.13014.1		mannuronan C5-epimerase
Dictyota dichotoma	ManC5-E	prot_D-dichotoma_M_contig4040.13268.1	Dictyota-dichotoma M contig4040.13268.1		mannuronan C5-epimerase
Dictyota dichotoma	ManC5-E	prot_D-dichotoma_M_contig407.13337.1	Dictyota-dichotoma M contig407.13337.1		mannuronan C5-epimerase
Dictyota dichotoma	ManC5-E	prot_D-dichotoma_M_contig407.13339.1	Dictyota-dichotoma M contig407.13339.1		mannuronan C5-epimerase
Dictyota dichotoma	ManC5-E	prot_D-dichotoma_M_contig407.13340.1	Dictyota-dichotoma M contig407.13340.1	fragment N-term	mannuronan C5-epimerase
Dictyota dichotoma	ManC5-E	prot_D-dichotoma_M_contig407.13341.1	Dictyota-dichotoma M contig407.13341.1		mannuronan C5-epimerase
Dictyota dichotoma	ManC5-E	prot_D-dichotoma_M_contig407.13342.1	Dictyota-dichotoma M contig407.13342.1		mannuronan C5-epimerase
Dictyota dichotoma	ManC5-E	prot_D-dichotoma_M_contig414.13512.1	Dictyota-dichotoma M contig414.13512.1	fragment N-term	mannuronan C5-epimerase
Dictyota dichotoma	ManC5-E	prot_D-dichotoma_M_contig4226.13719.1	Dictyota-dichotoma M contig4226.13719.1		mannuronan C5-epimerase
Dictyota dichotoma	ManC5-E	prot_D-dichotoma_M_contig5892.16750.1	Dictyota-dichotoma M contig5892.16750.1	fragment N-term	mannuronan C5-epimerase
Dictyota dichotoma	ManC5-E	prot_D-dichotoma_M_contig678.17678.1	Dictyota-dichotoma M contig678.17678.1		mannuronan C5-epimerase
Dictyota dichotoma	ManC5-E	prot_D-dichotoma_M_contig678.17680.1	Dictyota-dichotoma M contig678.17680.1		mannuronan C5-epimerase
Dictyota dichotoma	ManC5-E	prot_D-dichotoma_M_contig73.18177.1	Dictyota-dichotoma M contig73.18177.1		mannuronan C5-epimerase
Dictyota dichotoma	ManC5-E	prot_D-dichotoma_M_contig89.19664.1	Dictyota-dichotoma M contig89.19664.1		mannuronan C5-epimerase
Dictyota dichotoma	ManC5-E	prot_D-dichotoma_M_contig118.1447.1	Dictyota-dichotoma M contig118.1447.1		mannuronan C5-epimerase
Dictyota dichotoma	ManC5-E	prot_D-dichotoma_M_contig1411.3053.1	Dictyota-dichotoma M contig1411.3053.1		mannuronan C5-epimerase
Dictyota dichotoma	ManC5-E	prot_D-dichotoma_M_contig1491.3520.1		fragment C-term	mannuronan C5-epimerase
Dictyota dichotoma	ManC5-E	prot_D-dichotoma_M_contig175.5036.1	Dictyota-dichotoma M contig175.5036.1		mannuronan C5-epimerase
Dictyota dichotoma	ManC5-E	prot_D-dichotoma_M_contig312.10795.1	Dictyota-dichotoma M contig312.10795.1		mannuronan C5-epimerase
Dictyota dichotoma	ManC5-E	prot_D-dichotoma_M_contig3189.10992.1		fragment N-term	mannuronan C5-epimerase
Dictyota dichotoma	ManC5-E	prot_D-dichotoma_M_contig354.11975.1	Dictyota-dichotoma M contig354.11975.1		mannuronan C5-epimerase
Choristocarpus tenellus	ManC5-E	prot_C-tenellus_contig15094.1.1		fragment N-term	mannuronan C5-epimerase
Choristocarpus tenellus	ManC5-E	prot_C-tenellus_contig2441.1.1			mannuronan C5-epimerase
Choristocarpus tenellus	ManC5-E	prot_C-tenellus_contig2991.1.1		fragment N-term	mannuronan C5-epimerase
Choristocarpus tenellus	ManC5-E	prot_C-tenellus_contig7060.1.1	Choristocarpus-tenellus contig7060.1.1		mannuronan C5-epimerase
Choristocarpus tenellus	ManC5-E	prot_C-tenellus_contig8529.1.1		fragment N-term	mannuronan C5-epimerase
Choristocarpus tenellus	ManC5-E	prot_C-tenellus_contig9332.1.1		fragment N-term	mannuronan C5-epimerase
Choristocarpus tenellus	ManC5-E	prot_C-tenellus_contig9557.1.1	Choristocarpus-tenellus contig9557.1.1	fragment N-term	mannuronan C5-epimerase
Choristocarpus tenellus	ManC5-E	prot_C-tenellus_contig970.1.1	Choristocarpus-tenellus contig970.1.1	fragment N-term	mannuronan C5-epimerase
Choristocarpus tenellus	ManC5-E	prot_C-tenellus_contig4030.1.1		fragment C-term	mannuronan C5-epimerase
Discosporangium mesarthrocarpus	ManC5-E	prot_D-mesarthrocarpus_Contig1253.5.2		splincing problem?	mannuronan C5-epimerase
Discosporangium mesarthrocarpus	ManC5-E	prot_D-mesarthrocarpus_Contig1545.5.1	Discosporangium-mesarthrocarpus Contig1545.5		mannuronan C5-epimerase
Discosporangium mesarthrocarpus	ManC5-E	prot_D-mesarthrocarpus_Contig157.7.2			mannuronan C5-epimerase
Discosporangium mesarthrocarpus	ManC5-E	prot_D-mesarthrocarpus_Contig1868.2.1			mannuronan C5-epimerase
Discosporangium mesarthrocarpus	ManC5-E	prot_D-mesarthrocarpus_Contig2625.1.1		fragment N-term	mannuronan C5-epimerase
Discosporangium mesarthrocarpus	ManC5-E	prot_D-mesarthrocarpus_Contig2973.1.1		fragment C-term	mannuronan C5-epimerase
Discosporangium mesarthrocarpus	ManC5-E	prot_D-mesarthrocarpus_Contig933.5.2			mannuronan C5-epimerase
Discosporangium mesarthrocarpus	ManC5-E	prot_D-mesarthrocarpus_Contig933.9.2			mannuronan C5-epimerase
Discosporangium mesarthrocarpus	ManC5-E	prot_D-mesarthrocarpus_Contig2802.1.2		fragment C-term	mannuronan C5-epimerase
Discosporangium mesarthrocarpus	ManC5-E	prot_D-mesarthrocarpus_Contig3661.1.2		fragment N-term	mannuronan C5-epimerase
Discosporangium mesarthrocarpus	ManC5-E	prot_D-mesarthrocarpus_Contig3729.1.1		fragment C-term	mannuronan C5-epimerase
Discosporangium mesarthrocarpus	ManC5-E	prot_D-mesarthrocarpus_Contig3848.3.1		fragment N-term	mannuronan C5-epimerase
Discosporangium mesarthrocarpus	ManC5-E	prot_D-mesarthrocarpus_Contig8362.1.1		fragment C-term	mannuronan C5-epimerase
Chordaria linearis	ManC5-E	prot_C-linearis_contig108.1082.1	Chordaria-linearis contig108.1082.1		mannuronan C5-epimerase
Chordaria linearis	ManC5-E	prot_C-linearis_contig108.1084.1	Chordaria-linearis contig108.1084.1		mannuronan C5-epimerase
Chordaria linearis	ManC5-E	prot_C-linearis_contig2.4844.1	Chordaria-linearis contig2.4844.1		mannuronan C5-epimerase
Chordaria linearis	ManC5-E	prot_C-linearis_contig31.8343.1	Chordaria-linearis contig31.8343.1		mannuronan C5-epimerase
Chordaria linearis	ManC5-E	prot_C-linearis_contig31.8401.1	Chordaria-linearis contig31.8401.1		mannuronan C5-epimerase
Chordaria linearis	ManC5-E	prot_C-linearis_contig31.8406.1	Chordaria-linearis contig31.8406.1		mannuronan C5-epimerase
Chordaria linearis	ManC5-E	prot_C-linearis_contig34.8820.1	Chordaria-linearis contig34.8820.1		mannuronan C5-epimerase
Chordaria linearis	ManC5-E	prot_C-linearis_contig35.8929.1	Chordaria-linearis contig35.8929.1		mannuronan C5-epimerase
Chordaria linearis	ManC5-E	prot_C-linearis_contig41.10260.1	Chordaria-linearis contig41.10260.1		mannuronan C5-epimerase
Chordaria linearis	ManC5-E	prot_C-linearis_contig56.12602.1	Chordaria-linearis contig56.12602.1		mannuronan C5-epimerase
Chordaria linearis	ManC5-E	prot_C-linearis_contig74.15033.1	Chordaria-linearis contig74.15033.1		mannuronan C5-epimerase
Chordaria linearis	ManC5-E	prot_C-linearis_contig14.2818.1		fragment C-term	mannuronan C5-epimerase
Chordaria linearis	ManC5-E	prot_C-linearis_contig18.4202.1	Chordaria-linearis contig18.4202.1		mannuronan C5-epimerase
Chordaria linearis	ManC5-E	prot_C-linearis_contig18.4222.1	Chordaria-linearis contig18.4222.1		mannuronan C5-epimerase
Chordaria linearis	ManC5-E	prot_C-linearis_contig18.4223.1	Chordaria-linearis contig18.4223.1		mannuronan C5-epimerase
Chordaria linearis	ManC5-E	prot_C-linearis_contig2.4845.1	Chordaria-linearis contig2.4845.1		mannuronan C5-epimerase
Chordaria linearis	ManC5-E	prot_C-linearis_contig7.14381.1	Chordaria-linearis contig7.14381.1		mannuronan C5-epimerase
Pylaiella littoralis	ManC5-E	prot_P-littoralis_Contig238.9.2	Pylaiella-littoralis Contig238.9.2		mannuronan C5-epimerase
Pylaiella littoralis	ManC5-E	prot_P-littoralis_Contig238.8.2	Pylaiella-littoralis Contig238.8.2		mannuronan C5-epimerase
Pylaiella littoralis	ManC5-E	prot_P-littoralis_Contig11.81.2	Pylaiella-littoralis Contig11.81.2		mannuronan C5-epimerase
Pylaiella littoralis	ManC5-E	prot_P-littoralis_Contig233.47.3	Pylaiella-littoralis Contig233.47.3		mannuronan C5-epimerase
Pylaiella littoralis	ManC5-E	prot_P-littoralis_Contig130.77.2	Pylaiella-littoralis Contig130.77.2		mannuronan C5-epimerase
Pylaiella littoralis	ManC5-E	prot_P-littoralis_Contig375.42.2	Pylaiella-littoralis Contig375.42.2		mannuronan C5-epimerase
Pylaiella littoralis	ManC5-E	prot_P-littoralis_Contig375.46.1	Pylaiella-littoralis Contig375.46.1		mannuronan C5-epimerase
Pylaiella littoralis	ManC5-E	prot_P-littoralis_Contig44.109.2	Pylaiella-littoralis Contig44.109.2		mannuronan C5-epimerase
Ectocarpus sp7	ManC5-E	Ec-06_006700.1			mannuronan C5-epimerase
Ectocarpus sp7	ManC5-E	Ec-07_000890.1			mannuronan C5-epimerase
Ectocarpus sp7	ManC5-E	Ec-07_000900.1		fragment N-term	mannuronan C5-epimerase
Ectocarpus sp7	ManC5-E	Ec-08_004870.1	Ectocarpus-sp7 Ec-08 004870.1		mannuronan C5-epimerase
Ectocarpus sp7	ManC5-E	Ec-11_005180.1	Ectocarpus-sp7 Ec-11 005180.1	fragment C-term	mannuronan C5-epimerase
Ectocarpus sp7	ManC5-E	Ec-11_005180.2	Ectocarpus-sp7 Ec-11 005180.2		mannuronan C5-epimerase
Ectocarpus sp7	ManC5-E	Ec-11_005180.3	Ectocarpus-sp7 Ec-11 005180.3		mannuronan C5-epimerase
Ectocarpus sp7	ManC5-E	Ec-11_005180.4			mannuronan C5-epimerase
Ectocarpus sp7	ManC5-E	Ec-11_005180.5		fragment C-term	mannuronan C5-epimerase
Ectocarpus sp7	ManC5-E	Ec-16_003370.1	Ectocarpus-sp7 Ec-16 003370.1		mannuronan C5-epimerase
Ectocarpus sp7	ManC5-E	Ec-23_000490.1		fragment C-term	mannuronan C5-epimerase
Ectocarpus sp7	ManC5-E	Ec-24_001140.1	Ectocarpus-sp7 Ec-24 001140.1		mannuronan C5-epimerase
Ectocarpus sp7	ManC5-E	Ec-24_002750.1			mannuronan C5-epimerase
Ectocarpus sp7	ManC5-E	Ec-25_003400.1	Ectocarpus-sp7 Ec-25 003400.1		mannuronan C5-epimerase
Ectocarpus sp7	ManC5-E	Ec-25_003400.3		fragment C-term	mannuronan C5-epimerase
Ectocarpus sp7	ManC5-E	Ec-00_006370.1	Ectocarpus-sp7 Ec-00 006370.1		mannuronan C5-epimerase
Ectocarpus sp7	ManC5-E	Ec-00_006370.2	Ectocarpus-sp7 Ec-00 006370.2		mannuronan C5-epimerase
Ectocarpus sp7	ManC5-E	Ec-00_006380.1	Ectocarpus-sp7 Ec-00 006380.1		mannuronan C5-epimerase
Ectocarpus sp7	ManC5-E	Ec-00_006380.2	Ectocarpus-sp7 Ec-00 006380.2		mannuronan C5-epimerase
Ectocarpus sp7	ManC5-E	Ec-00_010800.1	Ectocarpus-sp7 Ec-00 010800.1		mannuronan C5-epimerase	(Fischl et al. 2016; https://doi.org/10.1093/glycob/cww040)
Ectocarpus sp7	ManC5-E	Ec-08_000040.1			mannuronan C5-epimerase
Ectocarpus sp7	ManC5-E	Ec-08_004610.1	Ectocarpus-sp7 Ec-08 004610.1		mannuronan C5-epimerase
Ectocarpus sp7	ManC5-E	Ec-08_004820.1			mannuronan C5-epimerase
Ectocarpus sp7	ManC5-E	Ec-09_003950.1	Ectocarpus-sp7 Ec-09 003950.1	fragment N-term	mannuronan C5-epimerase
Ectocarpus sp7	ManC5-E	Ec-09_003950.2	Ectocarpus-sp7 Ec-09 003950.2		mannuronan C5-epimerase
Ectocarpus sp7	ManC5-E	Ec-09_003950.3	Ectocarpus-sp7 Ec-09 003950.3	fragment N-term	mannuronan C5-epimerase
Ectocarpus sp7	ManC5-E	Ec-11_000400.1			mannuronan C5-epimerase
Ectocarpus sp7	ManC5-E	Ec-12_000360.1	Ectocarpus-sp7 Ec-12 000360.1		mannuronan C5-epimerase
Ectocarpus sp7	ManC5-E	Ec-12_000410.1	Ectocarpus-sp7 Ec-12 000410.1		mannuronan C5-epimerase
Ectocarpus sp7	ManC5-E	Ec-18_000130.1	Ectocarpus-sp7 Ec-18 000130.1		mannuronan C5-epimerase
Ectocarpus sp7	ManC5-E	Ec-18_000150.1		fragment C-term	mannuronan C5-epimerase
Ectocarpus sp7	ManC5-E	Ec-19_003150.1			mannuronan C5-epimerase
Ectocarpus sp7	ManC5-E	Ec-19_003160.1			mannuronan C5-epimerase
Ectocarpus sp7	ManC5-E	Ec-20_002860.1	Ectocarpus-sp7 Ec-20 002860.1	fragment N-term	mannuronan C5-epimerase
Ectocarpus sp7	ManC5-E	Ec-20_004700.1	Ectocarpus-sp7 Ec-20 004700.1		mannuronan C5-epimerase
Ectocarpus sp7	ManC5-E	Ec-25_001850.1	Ectocarpus-sp7 Ec-25 001850.1		mannuronan C5-epimerase
Ectocarpus sp7	ManC5-E	Ec-25_001850.2	Ectocarpus-sp7 Ec-25 001850.2		mannuronan C5-epimerase
Ectocarpus sp7	ManC5-E	Ec-25_001850.3	Ectocarpus-sp7 Ec-25 001850.3		mannuronan C5-epimerase
Ectocarpus sp7	ManC5-E	Ec-25_001850.4	Ectocarpus-sp7 Ec-25 001850.4		mannuronan C5-epimerase
Ectocarpus sp7	ManC5-E	Ec-25_001850.5	Ectocarpus-sp7 Ec-25 001850.5		mannuronan C5-epimerase
Ascophyllum nodosum	ManC5-E	prot_A-nodosum_M_contig1.53.1			mannuronan C5-epimerase
Ascophyllum nodosum	ManC5-E	prot_A-nodosum_M_contig1008.4.1		fragment	mannuronan C5-epimerase
Ascophyllum nodosum	ManC5-E	prot_A-nodosum_M_contig1123.2.1	Ascophyllum-nodosum M contig1123.2.1	fragment N-term	mannuronan C5-epimerase
Ascophyllum nodosum	ManC5-E	prot_A-nodosum_M_contig1123.5.1	Ascophyllum-nodosum M contig1123.5.1	fragment N-term	mannuronan C5-epimerase
Ascophyllum nodosum	ManC5-E	prot_A-nodosum_M_contig1488.3.5	Ascophyllum-nodosum M contig1488.3.5		mannuronan C5-epimerase
Ascophyllum nodosum	ManC5-E	prot_A-nodosum_M_contig165.4.1	Ascophyllum-nodosum M contig165.4.1		mannuronan C5-epimerase
Ascophyllum nodosum	ManC5-E	prot_A-nodosum_M_contig165.40.1	Ascophyllum-nodosum M contig165.40.1		mannuronan C5-epimerase
Ascophyllum nodosum	ManC5-E	prot_A-nodosum_M_contig232.7.3	Ascophyllum-nodosum M contig232.7.3		mannuronan C5-epimerase
Ascophyllum nodosum	ManC5-E	prot_A-nodosum_M_contig2537.1.1	Ascophyllum-nodosum M contig2537.1.1		mannuronan C5-epimerase
Ascophyllum nodosum	ManC5-E	prot_A-nodosum_M_contig3081.2.1	Ascophyllum-nodosum M contig3081.2.1		mannuronan C5-epimerase
Ascophyllum nodosum	ManC5-E	prot_A-nodosum_M_contig3345.1.1	Ascophyllum-nodosum M contig3345.1.1		mannuronan C5-epimerase
Ascophyllum nodosum	ManC5-E	prot_A-nodosum_M_contig3563.4.1		fragment	mannuronan C5-epimerase
Ascophyllum nodosum	ManC5-E	prot_A-nodosum_M_contig397.11.1	Ascophyllum-nodosum M contig397.11.1		mannuronan C5-epimerase
Ascophyllum nodosum	ManC5-E	prot_A-nodosum_M_contig4350.1.1	Ascophyllum-nodosum M contig4350.1.1		mannuronan C5-epimerase
Ascophyllum nodosum	ManC5-E	prot_A-nodosum_M_contig469.32.1	Ascophyllum-nodosum M contig469.32.1		mannuronan C5-epimerase
Ascophyllum nodosum	ManC5-E	prot_A-nodosum_M_contig554.1.1		fragment	mannuronan C5-epimerase
Ascophyllum nodosum	ManC5-E	prot_A-nodosum_M_contig554.6.2	Ascophyllum-nodosum M contig554.6.2		mannuronan C5-epimerase
Ascophyllum nodosum	ManC5-E	prot_A-nodosum_M_contig603.13.2	Ascophyllum-nodosum M contig603.13.2		mannuronan C5-epimerase
Ascophyllum nodosum	ManC5-E	prot_A-nodosum_M_contig603.14.1	Ascophyllum-nodosum M contig603.14.1		mannuronan C5-epimerase
Ascophyllum nodosum	ManC5-E	prot_A-nodosum_M_contig603.15.1	Ascophyllum-nodosum M contig603.15.1		mannuronan C5-epimerase
Ascophyllum nodosum	ManC5-E	prot_A-nodosum_M_contig603.16.2	Ascophyllum-nodosum M contig603.16.2		mannuronan C5-epimerase
Ascophyllum nodosum	ManC5-E	prot_A-nodosum_M_contig603.17.1		fragment	mannuronan C5-epimerase
Ascophyllum nodosum	ManC5-E	prot_A-nodosum_M_contig603.3.2	Ascophyllum-nodosum M contig603.3.2		mannuronan C5-epimerase
Ascophyllum nodosum	ManC5-E	prot_A-nodosum_M_contig603.4.2	Ascophyllum-nodosum M contig603.4.2		mannuronan C5-epimerase
Ascophyllum nodosum	ManC5-E	prot_A-nodosum_M_contig6267.1.2	Ascophyllum-nodosum M contig6267.1.2		mannuronan C5-epimerase
Ascophyllum nodosum	ManC5-E	prot_A-nodosum_M_contig693.1.1	Ascophyllum-nodosum M contig693.1.1		mannuronan C5-epimerase
Ascophyllum nodosum	ManC5-E	prot_A-nodosum_M_contig693.15.1	Ascophyllum-nodosum M contig693.15.1		mannuronan C5-epimerase
Ascophyllum nodosum	ManC5-E	prot_A-nodosum_M_contig8.136.1	Ascophyllum-nodosum M contig8.136.1		mannuronan C5-epimerase
Ascophyllum nodosum	ManC5-E	prot_A-nodosum_M_contig8.140.1	Ascophyllum-nodosum M contig8.140.1		mannuronan C5-epimerase
Ascophyllum nodosum	ManC5-E	prot_A-nodosum_M_contig831.4.1	Ascophyllum-nodosum M contig831.4.1		mannuronan C5-epimerase
Ascophyllum nodosum	ManC5-E	prot_A-nodosum_M_contig8448.1.1	Ascophyllum-nodosum M contig8448.1.1		mannuronan C5-epimerase
Ascophyllum nodosum	ManC5-E	prot_A-nodosum_M_contig871.1.1	Ascophyllum-nodosum M contig871.1.1		mannuronan C5-epimerase
Ascophyllum nodosum	ManC5-E	prot_A-nodosum_M_contig877.14.2			mannuronan C5-epimerase
Ascophyllum nodosum	ManC5-E	prot_A-nodosum_M_contig930.1.1	Ascophyllum-nodosum M contig930.1.1		mannuronan C5-epimerase
Ascophyllum nodosum	ManC5-E	prot_A-nodosum_M_contig930.11.1	Ascophyllum-nodosum M contig930.11.1		mannuronan C5-epimerase
Ascophyllum nodosum	ManC5-E	prot_A-nodosum_M_contig930.7.1		fragment	mannuronan C5-epimerase
Ascophyllum nodosum	ManC5-E	prot_A-nodosum_M_contig2.152.3	Ascophyllum-nodosum M contig2.152.3		mannuronan C5-epimerase
Ascophyllum nodosum	ManC5-E	prot_A-nodosum_M_contig2.165.1	Ascophyllum-nodosum M contig2.165.1		mannuronan C5-epimerase
Ascophyllum nodosum	ManC5-E	prot_A-nodosum_M_contig2.182.2	Ascophyllum-nodosum M contig2.182.2		mannuronan C5-epimerase
Ascophyllum nodosum	ManC5-E	prot_A-nodosum_M_contig2.192.3	Ascophyllum-nodosum M contig2.192.3		mannuronan C5-epimerase
Ascophyllum nodosum	ManC5-E	prot_A-nodosum_M_contig2802.12.2	Ascophyllum-nodosum M contig2802.12.2		mannuronan C5-epimerase
Ascophyllum nodosum	ManC5-E	prot_A-nodosum_M_contig446.30.3	Ascophyllum-nodosum M contig446.30.3		mannuronan C5-epimerase
Fucus serratus	ManC5-E	prot_F-serratus_M_contig1125.1138.1	Fucus-serratus M contig1125.1138.1		mannuronan C5-epimerase
Fucus serratus	ManC5-E	prot_F-serratus_M_contig1148.1252.1	Fucus-serratus M contig1148.1252.1		mannuronan C5-epimerase
Fucus serratus	ManC5-E	prot_F-serratus_M_contig115.1255.1	Fucus-serratus M contig115.1255.1		mannuronan C5-epimerase
Fucus serratus	ManC5-E	prot_F-serratus_M_contig115.1259.1	Fucus-serratus M contig115.1259.1		mannuronan C5-epimerase
Fucus serratus	ManC5-E	prot_F-serratus_M_contig145.3192.1	Fucus-serratus M contig145.3192.1	fragment N-term	mannuronan C5-epimerase
Fucus serratus	ManC5-E	prot_F-serratus_M_contig1507.3522.1	Fucus-serratus M contig1507.3522.1		mannuronan C5-epimerase
Fucus serratus	ManC5-E	prot_F-serratus_M_contig1572.3826.1	Fucus-serratus M contig1572.3826.1		mannuronan C5-epimerase
Fucus serratus	ManC5-E	prot_F-serratus_M_contig1572.3828.1	Fucus-serratus M contig1572.3828.1		mannuronan C5-epimerase
Fucus serratus	ManC5-E	prot_F-serratus_M_contig2129.6581.1	Fucus-serratus M contig2129.6581.1		mannuronan C5-epimerase
Fucus serratus	ManC5-E	prot_F-serratus_M_contig2129.6584.1	Fucus-serratus M contig2129.6584.1		mannuronan C5-epimerase
Fucus serratus	ManC5-E	prot_F-serratus_M_contig2129.6585.1	Fucus-serratus M contig2129.6585.1		mannuronan C5-epimerase
Fucus serratus	ManC5-E	prot_F-serratus_M_contig2280.7137.1	Fucus-serratus M contig2280.7137.1		mannuronan C5-epimerase
Fucus serratus	ManC5-E	prot_F-serratus_M_contig2280.7138.1	Fucus-serratus M contig2280.7138.1		mannuronan C5-epimerase
Fucus serratus	ManC5-E	prot_F-serratus_M_contig2511.8031.1			mannuronan C5-epimerase
Fucus serratus	ManC5-E	prot_F-serratus_M_contig330.10599.1	Fucus-serratus M contig330.10599.1		mannuronan C5-epimerase
Fucus serratus	ManC5-E	prot_F-serratus_M_contig330.10602.1	Fucus-serratus M contig330.10602.1		mannuronan C5-epimerase
Fucus serratus	ManC5-E	prot_F-serratus_M_contig3448.11051.1	Fucus-serratus M contig3448.11051.1		mannuronan C5-epimerase
Fucus serratus	ManC5-E	prot_F-serratus_M_contig3448.11052.1	Fucus-serratus M contig3448.11052.1		mannuronan C5-epimerase
Fucus serratus	ManC5-E	prot_F-serratus_M_contig3448.11053.1	Fucus-serratus M contig3448.11053.1		mannuronan C5-epimerase
Fucus serratus	ManC5-E	prot_F-serratus_M_contig3507.11254.1	Fucus-serratus M contig3507.11254.1		mannuronan C5-epimerase
Fucus serratus	ManC5-E	prot_F-serratus_M_contig3507.11256.1	Fucus-serratus M contig3507.11256.1		mannuronan C5-epimerase
Fucus serratus	ManC5-E	prot_F-serratus_M_contig3542.11349.1	Fucus-serratus M contig3542.11349.1		mannuronan C5-epimerase
Fucus serratus	ManC5-E	prot_F-serratus_M_contig3542.11351.1	Fucus-serratus M contig3542.11351.1		mannuronan C5-epimerase
Fucus serratus	ManC5-E	prot_F-serratus_M_contig3542.11352.1	Fucus-serratus M contig3542.11352.1		mannuronan C5-epimerase
Fucus serratus	ManC5-E	prot_F-serratus_M_contig3593.11480.1	Fucus-serratus M contig3593.11480.1		mannuronan C5-epimerase
Fucus serratus	ManC5-E	prot_F-serratus_M_contig3776.11903.1	Fucus-serratus M contig3776.11903.1		mannuronan C5-epimerase
Fucus serratus	ManC5-E	prot_F-serratus_M_contig398.12345.1	Fucus-serratus M contig398.12345.1		mannuronan C5-epimerase
Fucus serratus	ManC5-E	prot_F-serratus_M_contig400.12464.1	Fucus-serratus M contig400.12464.1		mannuronan C5-epimerase
Fucus serratus	ManC5-E	prot_F-serratus_M_contig4160.12856.1	Fucus-serratus M contig4160.12856.1		mannuronan C5-epimerase
Fucus serratus	ManC5-E	prot_F-serratus_M_contig4160.12857.1	Fucus-serratus M contig4160.12857.1		mannuronan C5-epimerase
Fucus serratus	ManC5-E	prot_F-serratus_M_contig425.13060.1	Fucus-serratus M contig425.13060.1		mannuronan C5-epimerase
Fucus serratus	ManC5-E	prot_F-serratus_M_contig425.13061.1	Fucus-serratus M contig425.13061.1		mannuronan C5-epimerase
Fucus serratus	ManC5-E	prot_F-serratus_M_contig425.13066.1			mannuronan C5-epimerase
Fucus serratus	ManC5-E	prot_F-serratus_M_contig4393.13423.1			mannuronan C5-epimerase
Fucus serratus	ManC5-E	prot_F-serratus_M_contig4516.13736.1	Fucus-serratus M contig4516.13736.1		mannuronan C5-epimerase
Fucus serratus	ManC5-E	prot_F-serratus_M_contig4561.13821.1	Fucus-serratus M contig4561.13821.1		mannuronan C5-epimerase
Fucus serratus	ManC5-E	prot_F-serratus_M_contig4561.13822.1	Fucus-serratus M contig4561.13822.1		mannuronan C5-epimerase
Fucus serratus	ManC5-E	prot_F-serratus_M_contig4617.13971.1			mannuronan C5-epimerase
Fucus serratus	ManC5-E	prot_F-serratus_M_contig4788.14326.1	Fucus-serratus M contig4788.14326.1		mannuronan C5-epimerase
Fucus serratus	ManC5-E	prot_F-serratus_M_contig5043.14912.1	Fucus-serratus M contig5043.14912.1		mannuronan C5-epimerase
Fucus serratus	ManC5-E	prot_F-serratus_M_contig5087.14978.1	Fucus-serratus M contig5087.14978.1		mannuronan C5-epimerase
Fucus serratus	ManC5-E	prot_F-serratus_M_contig5229.15263.1	Fucus-serratus M contig5229.15263.1		mannuronan C5-epimerase
Fucus serratus	ManC5-E	prot_F-serratus_M_contig5410.15537.1	Fucus-serratus M contig5410.15537.1		mannuronan C5-epimerase
Fucus serratus	ManC5-E	prot_F-serratus_M_contig554.15801.1	Fucus-serratus M contig554.15801.1		mannuronan C5-epimerase
Fucus serratus	ManC5-E	prot_F-serratus_M_contig5650.15982.1	Fucus-serratus M contig5650.15982.1		mannuronan C5-epimerase
Fucus serratus	ManC5-E	prot_F-serratus_M_contig5813.16285.1	Fucus-serratus M contig5813.16285.1		mannuronan C5-epimerase
Fucus serratus	ManC5-E	prot_F-serratus_M_contig5983.16564.1	Fucus-serratus M contig5983.16564.1		mannuronan C5-epimerase
Fucus serratus	ManC5-E	prot_F-serratus_M_contig6534.17514.1	Fucus-serratus M contig6534.17514.1		mannuronan C5-epimerase
Fucus serratus	ManC5-E	prot_F-serratus_M_contig6624.17623.1	Fucus-serratus M contig6624.17623.1		mannuronan C5-epimerase
Fucus serratus	ManC5-E	prot_F-serratus_M_contig715.18363.1	Fucus-serratus M contig715.18363.1		mannuronan C5-epimerase
Fucus serratus	ManC5-E	prot_F-serratus_M_contig715.18364.1	Fucus-serratus M contig715.18364.1		mannuronan C5-epimerase
Fucus serratus	ManC5-E	prot_F-serratus_M_contig715.18366.1	Fucus-serratus M contig715.18366.1		mannuronan C5-epimerase
Fucus serratus	ManC5-E	prot_F-serratus_M_contig7496.18739.1	Fucus-serratus M contig7496.18739.1		mannuronan C5-epimerase
Fucus serratus	ManC5-E	prot_F-serratus_M_contig7888.19142.1	Fucus-serratus M contig7888.19142.1		mannuronan C5-epimerase
Fucus serratus	ManC5-E	prot_F-serratus_M_contig862.20005.1	Fucus-serratus M contig862.20005.1		mannuronan C5-epimerase
Fucus serratus	ManC5-E	prot_F-serratus_M_contig862.20006.1	Fucus-serratus M contig862.20006.1		mannuronan C5-epimerase
Fucus serratus	ManC5-E	prot_F-serratus_M_contig888.20253.1	Fucus-serratus M contig888.20253.1		mannuronan C5-epimerase
Fucus serratus	ManC5-E	prot_F-serratus_M_contig888.20258.1	Fucus-serratus M contig888.20258.1		mannuronan C5-epimerase
Fucus serratus	ManC5-E	prot_F-serratus_M_contig11.930.1	Fucus-serratus M contig11.930.1		mannuronan C5-epimerase
Fucus serratus	ManC5-E	prot_F-serratus_M_contig1134.1186.1	Fucus-serratus M contig1134.1186.1		mannuronan C5-epimerase
Fucus serratus	ManC5-E	prot_F-serratus_M_contig1676.4381.1			mannuronan C5-epimerase
Fucus serratus	ManC5-E	prot_F-serratus_M_contig2511.8032.1		fragment N-term	mannuronan C5-epimerase
Fucus serratus	ManC5-E	prot_F-serratus_M_contig29.9370.1		fragment N-term	mannuronan C5-epimerase
Fucus serratus	ManC5-E	prot_F-serratus_M_contig4168.12865.1	Fucus-serratus M contig4168.12865.1		mannuronan C5-epimerase
Fucus serratus	ManC5-E	prot_F-serratus_M_contig4168.12866.1		fragment C-term	mannuronan C5-epimerase
Fucus serratus	ManC5-E	prot_F-serratus_M_contig4842.14470.1		fragment C-term	mannuronan C5-epimerase
Fucus serratus	ManC5-E	prot_F-serratus_M_contig512.15038.1	Fucus-serratus M contig512.15038.1		mannuronan C5-epimerase
Fucus serratus	ManC5-E	prot_F-serratus_M_contig6927.18030.1		splincing problem?/no catalytic site	mannuronan C5-epimerase
Fucus distichus	ManC5-E	prot_F-distichus_contig18388.5678.1	Fucus-distichus contig18388.5678.1		mannuronan C5-epimerase
Fucus distichus	ManC5-E	prot_F-distichus_contig3321.10513.1	Fucus-distichus contig3321.10513.1		mannuronan C5-epimerase
Fucus distichus	ManC5-E	prot_F-distichus_contig22004.7649.1	Fucus-distichus contig22004.7649.1		mannuronan C5-epimerase
Fucus distichus	ManC5-E	prot_F-distichus_contig2553.8715.1	Fucus-distichus contig2553.8715.1		mannuronan C5-epimerase
Fucus distichus	ManC5-E	prot_F-distichus_contig48612.13207.1	Fucus-distichus contig48612.13207.1		mannuronan C5-epimerase
Fucus distichus	ManC5-E	prot_F-distichus_contig25423.8690.1	Fucus-distichus contig25423.8690.1		mannuronan C5-epimerase
Fucus distichus	ManC5-E	prot_F-distichus_contig24667.8501.1	Fucus-distichus contig24667.8501.1		mannuronan C5-epimerase
Porterinema fluviatile	ManC5-E	prot_P-fluviatile_contig31.7415.1	Porterinema-fluviatile contig31.7415.1		mannuronan C5-epimerase
Porterinema fluviatile	ManC5-E	prot_P-fluviatile_contig31.7414.1	Porterinema-fluviatile contig31.7414.1		mannuronan C5-epimerase
Porterinema fluviatile	ManC5-E	prot_P-fluviatile _contig31.7416.1	Porterinema-fluviatile contig31.7416.1		mannuronan C5-epimerase
Porterinema fluviatile	ManC5-E	prot_P-fluviatile _contig56.12036.1	Porterinema-fluviatile contig56.12036.1		mannuronan C5-epimerase
Saccharina japonica	ManC5-E	SJ03359	Saccharina-japonica SJ03359		mannuronan C5-epimerase
Saccharina japonica	ManC5-E	SJ06820	Saccharina-japonica SJ06820		mannuronan C5-epimerase
Saccharina japonica	ManC5-E	SJ06823		fragment	mannuronan C5-epimerase
Saccharina japonica	ManC5-E	SJ07246		fragment	mannuronan C5-epimerase
Saccharina japonica	ManC5-E	SJ07248	Saccharina-japonica SJ07248		mannuronan C5-epimerase
Saccharina japonica	ManC5-E	SJ07249		fragment	mannuronan C5-epimerase
Saccharina japonica	ManC5-E	SJ07251	Saccharina-japonica SJ07251		mannuronan C5-epimerase
Saccharina japonica	ManC5-E	SJ07252	Saccharina-japonica SJ07252		mannuronan C5-epimerase
Saccharina japonica	ManC5-E	SJ07254	Saccharina-japonica SJ07254		mannuronan C5-epimerase
Saccharina japonica	ManC5-E	SJ07255		fragment	mannuronan C5-epimerase
Saccharina japonica	ManC5-E	SJ07256	Saccharina-japonica SJ07256		mannuronan C5-epimerase
Saccharina japonica	ManC5-E	SJ07257	Saccharina-japonica SJ07257		mannuronan C5-epimerase
Saccharina japonica	ManC5-E	SJ07258	Saccharina-japonica SJ07258		mannuronan C5-epimerase
Saccharina japonica	ManC5-E	SJ07259	Saccharina-japonica SJ07259		mannuronan C5-epimerase
Saccharina japonica	ManC5-E	SJ07260	Saccharina-japonica SJ07260		mannuronan C5-epimerase
Saccharina japonica	ManC5-E	SJ07277	Saccharina-japonica SJ07277		mannuronan C5-epimerase
Saccharina japonica	ManC5-E	SJ07285	Saccharina-japonica SJ07285		mannuronan C5-epimerase
Saccharina japonica	ManC5-E	SJ07296	Saccharina-japonica SJ07296		mannuronan C5-epimerase
Saccharina japonica	ManC5-E	SJ08627			mannuronan C5-epimerase
Saccharina japonica	ManC5-E	SJ09197	Saccharina-japonica SJ09197		mannuronan C5-epimerase
Saccharina japonica	ManC5-E	SJ10909	Saccharina-japonica SJ10909		mannuronan C5-epimerase
Saccharina japonica	ManC5-E	SJ12394			mannuronan C5-epimerase
Saccharina japonica	ManC5-E	SJ12582	Saccharina-japonica SJ12582		mannuronan C5-epimerase
Saccharina japonica	ManC5-E	SJ12583	Saccharina-japonica SJ12583		mannuronan C5-epimerase
Saccharina japonica	ManC5-E	SJ12584			mannuronan C5-epimerase
Saccharina japonica	ManC5-E	SJ12590		fragment	mannuronan C5-epimerase
Saccharina japonica	ManC5-E	SJ12591	Saccharina-japonica SJ12591		mannuronan C5-epimerase
Saccharina japonica	ManC5-E	SJ12592	Saccharina-japonica SJ12592		mannuronan C5-epimerase
Saccharina japonica	ManC5-E	SJ12593		fragment C-term	mannuronan C5-epimerase
Saccharina japonica	ManC5-E	SJ15142	Saccharina-japonica SJ15142		mannuronan C5-epimerase
Saccharina japonica	ManC5-E	SJ15734		fragment	mannuronan C5-epimerase
Saccharina japonica	ManC5-E	SJ15955		fragment	mannuronan C5-epimerase
Saccharina japonica	ManC5-E	SJ16086	Saccharina-japonica SJ16086		mannuronan C5-epimerase
Saccharina japonica	ManC5-E	SJ16087	Saccharina-japonica SJ16087		mannuronan C5-epimerase
Saccharina japonica	ManC5-E	SJ16088	Saccharina-japonica SJ16088		mannuronan C5-epimerase
Saccharina japonica	ManC5-E	SJ16090	Saccharina-japonica SJ16090		mannuronan C5-epimerase
Saccharina japonica	ManC5-E	SJ16091	Saccharina-japonica SJ16091		mannuronan C5-epimerase
Saccharina japonica	ManC5-E	SJ16092	Saccharina-japonica SJ16092		mannuronan C5-epimerase
Saccharina japonica	ManC5-E	SJ16093	Saccharina-japonica SJ16093		mannuronan C5-epimerase
Saccharina japonica	ManC5-E	SJ16095	Saccharina-japonica SJ16095		mannuronan C5-epimerase
Saccharina japonica	ManC5-E	SJ16096	Saccharina-japonica SJ16096		mannuronan C5-epimerase
Saccharina japonica	ManC5-E	SJ16097	Saccharina-japonica SJ16097		mannuronan C5-epimerase
Saccharina japonica	ManC5-E	SJ19995	Saccharina-japonica SJ19995		mannuronan C5-epimerase
Saccharina japonica	ManC5-E	SJ19996		fragment	mannuronan C5-epimerase
Saccharina japonica	ManC5-E	SJ19997	Saccharina-japonica SJ19997		mannuronan C5-epimerase
Saccharina japonica	ManC5-E	SJ19998	Saccharina-japonica SJ19998		mannuronan C5-epimerase
Saccharina japonica	ManC5-E	SJ19999	Saccharina-japonica SJ19999		mannuronan C5-epimerase
Saccharina japonica	ManC5-E	SJ20000	Saccharina-japonica SJ20000		mannuronan C5-epimerase
Saccharina japonica	ManC5-E	SJ20001	Saccharina-japonica SJ20001		mannuronan C5-epimerase
Saccharina japonica	ManC5-E	SJ21203	Saccharina-japonica SJ2120	fragment N-term	mannuronan C5-epimerase
Saccharina japonica	ManC5-E	SJ21223		fragment C-term	mannuronan C5-epimerase
Saccharina japonica	ManC5-E	SJ21727		fragment	mannuronan C5-epimerase
Saccharina japonica	ManC5-E	SJ22027	Saccharina-japonica SJ22027		mannuronan C5-epimerase
Saccharina japonica	ManC5-E	SJ22028	Saccharina-japonica SJ22028		mannuronan C5-epimerase	(Inoue et al. 2016; https://doi.org/10.1016/j.algal.2016.03.030)
Saccharina japonica	ManC5-E	SJ22031	Saccharina-japonica SJ22031		mannuronan C5-epimerase
Saccharina japonica	ManC5-E	SJ22247	Saccharina-japonica SJ22247	fragment	mannuronan C5-epimerase
Saccharina japonica	ManC5-E	SJ02850		fragment N-term	mannuronan C5-epimerase
Saccharina japonica	ManC5-E	SJ05192	Saccharina-japonica SJ05192		mannuronan C5-epimerase
Saccharina japonica	ManC5-E	SJ05193	Saccharina-japonica SJ05193	fragment N-term	mannuronan C5-epimerase
Saccharina japonica	ManC5-E	SJ05196			mannuronan C5-epimerase
Saccharina japonica	ManC5-E	SJ05197	Saccharina-japonica SJ05197		mannuronan C5-epimerase
Saccharina japonica	ManC5-E	SJ05198		fragment N-term	mannuronan C5-epimerase
Saccharina japonica	ManC5-E	SJ07100	Saccharina-japonica SJ07100		mannuronan C5-epimerase
Saccharina japonica	ManC5-E	SJ07250		fragment N-term	mannuronan C5-epimerase
Saccharina japonica	ManC5-E	SJ10921		fragment C-term	mannuronan C5-epimerase
Saccharina japonica	ManC5-E	SJ14570		fragment C-term	mannuronan C5-epimerase
Saccharina japonica	ManC5-E	SJ16094			mannuronan C5-epimerase
Saccharina japonica	ManC5-E	SJ18882	Saccharina-japonica SJ18882		mannuronan C5-epimerase
Saccharina japonica	ManC5-E	SJ19056	Saccharina-japonica SJ19056		mannuronan C5-epimerase
Saccharina japonica	ManC5-E	SJ22025		fragment C-term	mannuronan C5-epimerase
Saccharina japonica	ManC5-E	SJ22069		fragment C-term	mannuronan C5-epimerase
Macrocystis pyrifera	ManC5-E	prot_M-pyrifera_M_contig2713.9370.1	Macrocystis-pyrifera M contig2713.9370.1		mannuronan C5-epimerase
Macrocystis pyrifera	ManC5-E	prot_M-pyrifera_M_contig482.12932.1	Macrocystis-pyrifera M contig482.12932.1		mannuronan C5-epimerase
Macrocystis pyrifera	ManC5-E	prot_M-pyrifera_M_contig5537.14138.1	Macrocystis-pyrifera M contig5537.14138.1		mannuronan C5-epimerase
Macrocystis pyrifera	ManC5-E	prot_M-pyrifera_M_contig510.13408.1	Macrocystis-pyrifera M contig510.13408.1		mannuronan C5-epimerase
Macrocystis pyrifera	ManC5-E	prot_M-pyrifera_M_contig65.15839.1	Macrocystis-pyrifera M contig65.15839.1		mannuronan C5-epimerase
Macrocystis pyrifera	ManC5-E	prot_M-pyrifera_M_contig8014.18784.1	Macrocystis-pyrifera M contig8014.18784.1		mannuronan C5-epimerase
Saccharina latissima	ManC5-E	prot_S-latissima_F_contig1523.3669.1	Saccharina-latissima F contig1523.3669.1		mannuronan C5-epimerase
Saccharina latissima	ManC5-E	prot_S-latissima_F_contig214.6541.1	Saccharina-latissima F contig214.6541.1		mannuronan C5-epimerase
Saccharina latissima	ManC5-E	prot_S-latissima_F_contig3124.9562.1	Saccharina-latissima F contig3124.9562.1		mannuronan C5-epimerase
Saccharina latissima	ManC5-E	prot_S-latissima_F_contig377.10719.1		fragment N-term	mannuronan C5-epimerase
Saccharina latissima	ManC5-E	prot_S-latissima_F_contig709.14925.1		fragment N-term	mannuronan C5-epimerase
Saccharina latissima	ManC5-E	prot_S-latissima_F_contig767.15525.1		fragment N-term	mannuronan C5-epimerase
Saccharina latissima	ManC5-E	prot_S-latissima_F_contig767.15530.1		fragment C-term	mannuronan C5-epimerase
Saccharina latissima	ManC5-E	prot_S-latissima_F_contig86.16477.1	Saccharina-latissima F contig86.16477.1		mannuronan C5-epimerase
Saccharina latissima	ManC5-E	prot_S-latissima_F_contig145.3287.1		fragment	mannuronan C5-epimerase
Saccharina latissima	ManC5-E	prot_S-latissima_F_contig1893.5454.1		fragment	mannuronan C5-epimerase
Saccharina latissima	ManC5-E	prot_S-latissima_F_contig3076.9438.1	Saccharina-latissima F contig3076.9438.1		mannuronan C5-epimerase
Saccharina latissima	ManC5-E	prot_S-latissima_F_contig37.10624.1		fragment	mannuronan C5-epimerase
Saccharina latissima	ManC5-E	prot_S-latissima_F_contig37.10625.1		fragment	mannuronan C5-epimerase
Saccharina latissima	ManC5-E	prot_S-latissima_F_contig37.10626.1	Saccharina-latissima F contig37.10626.1		mannuronan C5-epimerase
Saccharina latissima	ManC5-E	prot_S-latissima_F_contig37.10627.1	Saccharina-latissima F contig37.10627.1		mannuronan C5-epimerase
Saccharina latissima	ManC5-E	prot_S-latissima_F_contig37.10628.1	Saccharina-latissima F contig37.10628.1		mannuronan C5-epimerase
Saccharina latissima	ManC5-E	prot_S-latissima_F_contig37.10630.1	Saccharina-latissima F contig37.10630.1		mannuronan C5-epimerase
Saccharina latissima	ManC5-E	prot_S-latissima_F_contig386.10878.1	Saccharina-latissima F contig386.10878.1		mannuronan C5-epimerase
Saccharina latissima	ManC5-E	prot_S-latissima_F_contig44.11766.1	Saccharina-latissima F contig44.11766.1		mannuronan C5-epimerase
Saccharina latissima	ManC5-E	prot_S-latissima_F_contig518.12865.1			mannuronan C5-epimerase
Saccharina latissima	ManC5-E	prot_S-latissima_F_contig650.14282.1	Saccharina-latissima F contig650.14282.1		mannuronan C5-epimerase
Saccharina latissima	ManC5-E	prot_S-latissima_F_contig650.14283.1	Saccharina-latissima F contig650.14283.1		mannuronan C5-epimerase
Saccharina latissima	ManC5-E	prot_S-latissima_F_contig650.14286.1			mannuronan C5-epimerase
Saccharina latissima	ManC5-E	prot_S-latissima_F_contig767.15531.1	Saccharina-latissima F contig767.15531		mannuronan C5-epimerase
Saccharina latissima	ManC5-E	prot_S-latissima_F_contig788.15762.1	Saccharina-latissima F contig788.15762.1		mannuronan C5-epimerase
Saccharina latissima	ManC5-E	prot_S-latissima_F_contig788.15763.1			mannuronan C5-epimerase
Saccharina latissima	ManC5-E	prot_S-latissima_F_contig807.15926.1	Saccharina-latissima F contig807.15926.1		mannuronan C5-epimerase
Schizocladia ischiensis	ManC5-E	prot_S-ischiensis_contig116.2475.1	Schizocladia-ischiensis contig116.2475.1		mannuronan C5-epimerase
Schizocladia ischiensis	ManC5-E	prot_S-ischiensis_contig2.5454.1	Schizocladia-ischiensis contig2.5454.1	fragment	mannuronan C5-epimerase
Schizocladia ischiensis	ManC5-E	prot_S-ischiensis_contig58.15918.1	Schizocladia-ischiensis contig58.15918.1		mannuronan C5-epimerase
Schizocladia ischiensis	ManC5-E	prot_S-ischiensis_contig1.582.1	Schizocladia-ischiensis contig1.582.1		mannuronan C5-epimerase
Schizocladia ischiensis	ManC5-E	prot_S-ischiensis_contig1.929.1	Schizocladia-ischiensis contig1.929.1		mannuronan C5-epimerase
Schizocladia ischiensis	ManC5-E	prot_S-ischiensis_contig17.4367.1	Schizocladia-ischiensis contig17.4367.1		mannuronan C5-epimerase
Schizocladia ischiensis	ManC5-E	prot_S-ischiensis_contig17.4368.1	Schizocladia-ischiensis contig17.4368.1		mannuronan C5-epimerase
Schizocladia ischiensis	ManC5-E	prot_S-ischiensis_contig2.5452.1	Schizocladia-ischiensis contig2.5452.1		mannuronan C5-epimerase
Schizocladia ischiensis	ManC5-E	prot_S-ischiensis_contig40.12309.1	Schizocladia-ischiensis contig40.12309.1	fragment	mannuronan C5-epimerase
Schizocladia ischiensis	ManC5-E	prot_S-ischiensis_contig61.16973.1	Schizocladia-ischiensis contig61.16973.1		mannuronan C5-epimerase
Schizocladia ischiensis	ManC5-E	prot_S-ischiensis_contig7.18132.1	Schizocladia-ischiensis contig7.18132.1		mannuronan C5-epimerase
Sphacelaria rigidula	ManC5-E	prot_S-rigidula_F_contig10283.1.1		fragment	mannuronan C5-epimerase
Sphacelaria rigidula	ManC5-E	prot_S-rigidula_F_contig1096.3.1			mannuronan C5-epimerase
Sphacelaria rigidula	ManC5-E	prot_S-rigidula_F_contig450.2.1		fragment	mannuronan C5-epimerase
Sphacelaria rigidula	ManC5-E	prot_S-rigidula_F_contig586.5.1	Sphacelaria-rigidula F contig586.5.1		mannuronan C5-epimerase
Sphacelaria rigidula	ManC5-E	prot_S-rigidula_F_contig8432.1.2		fragment	mannuronan C5-epimerase
Sphacelaria rigidula	ManC5-E	prot_S-rigidula_F_contig930.1.1		fragment	mannuronan C5-epimerase
Sacchoriza dermatodea	ManC5-E	prot_S-dermatodea_contig369.9873.1	Saccorhiza-dermatodea contig369.9873.1		mannuronan C5-epimerase
Sacchoriza dermatodea	ManC5-E	prot_S-dermatodea_contig378.10092.1			mannuronan C5-epimerase
Sacchoriza dermatodea	ManC5-E	prot_S-dermatodea_contig4929.12331.1	Saccorhiza-dermatodea contig4929.12331.1		mannuronan C5-epimerase
Sacchoriza dermatodea	ManC5-E	prot_S-dermatodea_contig826.16457.1		fragment	mannuronan C5-epimerase
Sacchoriza dermatodea	ManC5-E	prot_S-dermatodea_contig928.17343.1			mannuronan C5-epimerase
Sacchoriza polyschides	ManC5-E	prot_S-polyschides_F_contig1360.2798.1			mannuronan C5-epimerase
Sacchoriza polyschides	ManC5-E	prot_S-polyschides_F_contig9123.19586.1		fragment C-term	mannuronan C5-epimerase
Sacchoriza polyschides	ManC5-E	prot_S-polyschides_F_contig1094.846.1		fragment	mannuronan C5-epimerase
Sacchoriza polyschides	ManC5-E	prot_S-polyschides_F_contig1231.1928.1		fragment	mannuronan C5-epimerase
Sacchoriza polyschides	ManC5-E	prot_S-polyschides_F_contig1562.3764.1		fragment	mannuronan C5-epimerase
Sacchoriza polyschides	ManC5-E	prot_S-polyschides_F_contig23457.6959.1			mannuronan C5-epimerase
Sacchoriza polyschides	ManC5-E	prot_S-polyschides_F_contig7056.17203.1	Saccorhiza-polyschides F contig7056.17203.1		mannuronan C5-epimerase
Sacchoriza polyschides	ManC5-E	prot_S-polyschides_M_contig12037.1936.1		fragment N-term	mannuronan C5-epimerase
Sacchoriza polyschides	ManC5-E	prot_S-polyschides_M_contig16897.5087.1		fragment	mannuronan C5-epimerase
Sacchoriza polyschides	ManC5-E	prot_S-polyschides_M_contig1730.5292.1			mannuronan C5-epimerase
Sacchoriza polyschides	ManC5-E	prot_S-polyschides_M_contig1918.6161.1	Saccorhiza-polyschides M contig1918.6161.1		mannuronan C5-epimerase
Sacchoriza polyschides	ManC5-E	prot_S-polyschides_M_contig2944.9863.1		fragment	mannuronan C5-epimerase
Sacchoriza polyschides	ManC5-E	prot_S-polyschides_M_contig411.12540.1			mannuronan C5-epimerase
Sacchoriza polyschides	ManC5-E	prot_S-polyschides_M_contig444.13113.1	Saccorhiza-polyschides M contig444.13113.1		mannuronan C5-epimerase
Sacchoriza polyschides	ManC5-E	prot_S-polyschides_M_contig6257.15735.1	Saccorhiza-polyschides M contig6257.15735.1		mannuronan C5-epimerase
		Alginate degradation
Saccharina japonica	PL41	BBH10631_1	Saccharina-japonica BBH10631.1		Polysaccharide Lyase Family 41 protein	(Inoue & Ojima 2019; https://doi.org/10.1038/s41598-019-41351-6)
Ascophyllum nodosum	PL41	CAZ_A-nodosum_M_contig118_1	Ascophyllum nodosum M contig118 2		Polysaccharide Lyase Family 41 protein
Ascophyllum nodosum	PL41	CAZ_A-nodosum_M_contig118_2			Polysaccharide Lyase Family 41 protein
Ascophyllum nodosum	PL41	CAZ_A-nodosum_M_contig118_3			Polysaccharide Lyase Family 41 protein
Ascophyllum nodosum	PL41	CAZ_A-nodosum_M_contig118_4			Polysaccharide Lyase Family 41 protein		prot_A-nodosum_M_contig118.40.1
Ascophyllum nodosum	PL41	CAZ_A-nodosum_M_contig1340_1			Polysaccharide Lyase Family 41 protein		prot_A-nodosum_M_contig1340.1.2
Ascophyllum nodosum	PL41	CAZ_A-nodosum_M_contig1595_1			Polysaccharide Lyase Family 41 protein
Ascophyllum nodosum	PL41	CAZ_A-nodosum_M_contig1627_1	Ascophyllum nodosum M contig1627 1		Polysaccharide Lyase Family 41 protein		prot_A-nodosum_M_contig1627.3.2
Ascophyllum nodosum	PL41	CAZ_A-nodosum_M_contig164_1	Ascophyllum nodosum M contig164 1		Polysaccharide Lyase Family 41 protein		prot_A-nodosum_M_contig164.13.1
Ascophyllum nodosum	CBM32-PL41	CAZ_A-nodosum_M_contig1678_1			Carbohydrate-Binding Module Family 32 / Polysaccharide Lyase Family 41 protein		prot_A-nodosum_M_contig1678.10.2
Ascophyllum nodosum	PL41	CAZ_A-nodosum_M_contig1751_1			Polysaccharide Lyase Family 41 protein
Ascophyllum nodosum	CBM32-PL41	CAZ_A-nodosum_M_contig243_1			Carbohydrate-Binding Module Family 32 / Polysaccharide Lyase Family 41 protein		prot_A-nodosum_M_contig243.4.2
Ascophyllum nodosum	CBM32-PL41	CAZ_A-nodosum_M_contig243_4	Ascophyllum nodosum M contig243 4		Carbohydrate-Binding Module Family 32 / Polysaccharide Lyase Family 41 protein		prot_A-nodosum_M_contig243.8.1
Ascophyllum nodosum	PL41	CAZ_A-nodosum_M_contig243_5			Polysaccharide Lyase Family 41 protein		prot_A-nodosum_M_contig243.12.1
Ascophyllum nodosum	PL41	CAZ_A-nodosum_M_contig3408_1			Polysaccharide Lyase Family 41 protein
Ascophyllum nodosum	CBM32-PL41	CAZ_A-nodosum_M_contig419_1	Ascophyllum nodosum M contig419 1		Carbohydrate-Binding Module Family 32 / Polysaccharide Lyase Family 41 protein		prot_A-nodosum_M_contig419.77.1
Ascophyllum nodosum	PL41	CAZ_A-nodosum_M_contig446_1			Polysaccharide Lyase Family 41 protein		prot_A-nodosum_M_contig446.27.3
Ascophyllum nodosum	PL41	CAZ_A-nodosum_M_contig538_1	Ascophyllum nodosum M contig538 1		Polysaccharide Lyase Family 41 protein		prot_A-nodosum_M_contig538.11.1
Ascophyllum nodosum	PL41	CAZ_A-nodosum_M_contig763_2	Ascophyllum nodosum M contig763 2		Polysaccharide Lyase Family 41 protein		prot_A-nodosum_M_contig763.36.1
Chordaria linearis	PL41	CAZ_C-linearis_contig10_1	Chordaria-linearis contig10 1		Polysaccharide Lyase Family 41 protein
Chordaria linearis	PL41	CAZ_C-linearis_contig10_15	Chordaria-linearis contig10 15		Polysaccharide Lyase Family 41 protein		prot_C-linearis_contig10.433.1
Chordaria linearis	PL41	CAZ_C-linearis_contig10_16			Polysaccharide Lyase Family 41 protein
Chordaria linearis	PL41	CAZ_C-linearis_contig10_9			Polysaccharide Lyase Family 41 protein		prot_C-linearis_contig10.434.1
Chordaria linearis	PL41	CAZ_C-linearis_contig12_1			Polysaccharide Lyase Family 41 protein		prot_C-linearis_contig15.3260.1
Chordaria linearis	PL41	CAZ_C-linearis_contig12_2	Chordaria-linearis contig12 2		Polysaccharide Lyase Family 41 protein		prot_C-linearis_contig12.1839.1
Chordaria linearis	CBM32-PL41	CAZ_C-linearis_contig12_4			Carbohydrate-Binding Module Family 32 / Polysaccharide Lyase Family 41 protein
Chordaria linearis	CBM32-PL41	CAZ_C-linearis_contig12_5	Chordaria-linearis contig12 5		Carbohydrate-Binding Module Family 32 / Polysaccharide Lyase Family 41 protein		prot_C-linearis_contig12.2001.1
Chordaria linearis	CBM32-PL41	CAZ_C-linearis_contig15_10	Chordaria-linearis contig15 10		Carbohydrate-Binding Module Family 32 / Polysaccharide Lyase Family 41 protein		prot_C-linearis_contig15.3260.1
Chordaria linearis	CBM32-PL41	CAZ_C-linearis_contig15_7	Chordaria-linearis contig15 7		Carbohydrate-Binding Module Family 32 / Polysaccharide Lyase Family 41 protein		prot_C-linearis_contig15.3408.1
Chordaria linearis	PL41	CAZ_C-linearis_contig213_1			Polysaccharide Lyase Family 41 protein
Chordaria linearis	PL41	CAZ_C-linearis_contig29_3	Chordaria-linearis contig29 3		Polysaccharide Lyase Family 41 protein		prot_C-linearis_contig29.7322.1
Chordaria linearis	PL41	CAZ_C-linearis_contig30_8	Chordaria-linearis contig30 8		Polysaccharide Lyase Family 41 protein		prot_C-linearis_contig30.8128.1
Chordaria linearis	PL41	CAZ_C-linearis_contig42_4			Polysaccharide Lyase Family 41 protein		prot_C-linearis_contig42.10592.1
Chordaria linearis	PL41	CAZ_C-linearis_contig52_3			Polysaccharide Lyase Family 41 protein
Chordaria linearis	PL41	CAZ_C-linearis_contig56_1	Chordaria-linearis contig56 1		Polysaccharide Lyase Family 41 protein		prot_C-linearis_contig56.12545.1
Chordaria linearis	CBM32-PL41	CAZ_C-linearis_contig6_4	Chordaria-linearis contig6 4		Carbohydrate-Binding Module Family 32 / Polysaccharide Lyase Family 41 protein
Chordaria linearis	CBM32-PL41	CAZ_C-linearis_contig6_6	Chordaria-linearis contig6 6		Carbohydrate-Binding Module Family 32 / Polysaccharide Lyase Family 41 protein		prot_C-linearis_contig6.13222.1
Chordaria linearis	PL41	CAZ_C-linearis_contig7_8	Chordaria-linearis contig7 8		Polysaccharide Lyase Family 41 protein
Choristocarpus tenellus	PL41	CAZ_C-tenellus_contig1115_1	Choristocarpus-tenellus contig1115 1		Polysaccharide Lyase Family 41 protein		prot_C-tenellus_contig1115.3.3
Choristocarpus tenellus	PL41	CAZ_C-tenellus_contig12610_1			Polysaccharide Lyase Family 41 protein		prot_C-tenellus_contig12610.1.1
Choristocarpus tenellus	PL41	CAZ_C-tenellus_contig21916_1			Polysaccharide Lyase Family 41 protein		prot_C-tenellus_contig21916.1.1
Choristocarpus tenellus	PL41	CAZ_C-tenellus_contig3489_1	Choristocarpus-tenellus contig3489 1		Polysaccharide Lyase Family 41 protein
Choristocarpus tenellus	PL41	CAZ_C-tenellus_contig5589_1	Choristocarpus-tenellus contig5589 1		Polysaccharide Lyase Family 41 protein
Choristocarpus tenellus	CBM32-PL41	CAZ_C-tenellus_contig5736_1	Choristocarpus-tenellus contig5736 1		Carbohydrate-Binding Module Family 32 / Polysaccharide Lyase Family 41 protein		prot_C-tenellus_contig5736.1.1
Choristocarpus tenellus	CBM32-PL41	CAZ_C-tenellus_contig9562_1			Carbohydrate-Binding Module Family 32 / Polysaccharide Lyase Family 41 protein
Dictyota dichotoma	PL41	CAZ_D-dichotoma_M_contig11_1			Polysaccharide Lyase Family 41 protein		prot_D-dichotoma_M_contig11.863.1
Dictyota dichotoma	PL41	CAZ_D-dichotoma_M_contig115_1	Dictyota-dichotoma M contig115 1		Polysaccharide Lyase Family 41 protein		prot_D-dichotoma_M_contig115.1240.1
Dictyota dichotoma	CBM32-PL41	CAZ_D-dichotoma_M_contig1651_1	Dictyota-dichotoma M contig1651 1		Carbohydrate-Binding Module Family 32 / Polysaccharide Lyase Family 41 protein		prot_D-dichotoma_M_contig1651.4508.1
Dictyota dichotoma	PL41	CAZ_D-dichotoma_M_contig332_1	Dictyota-dichotoma M contig332 1		Polysaccharide Lyase Family 41 protein		prot_D-dichotoma_M_contig332.11405.1
Dictyota dichotoma	CBM32-PL41	CAZ_D-dichotoma_M_contig362_1	Dictyota-dichotoma M contig362 1		Carbohydrate-Binding Module Family 32 / Polysaccharide Lyase Family 41 protein		prot_D-dichotoma_M_contig362.12190.1
Dictyota dichotoma	PL41	CAZ_D-dichotoma_M_contig450_1			Polysaccharide Lyase Family 41 protein		prot_D-dichotoma_M_contig450.14301.1
Dictyota dichotoma	PL41	CAZ_D-dichotoma_M_contig4798_1			Polysaccharide Lyase Family 41 protein
Dictyota dichotoma	PL41	CAZ_D-dichotoma_M_contig810_1	Dictyota-dichotoma M contig810 1		Polysaccharide Lyase Family 41 protein		prot_D-dichotoma_M_contig810.18960.1
Desmarestia dudresnayi	PL41	CAZ_D-dudresnayi_contig1042_1			Polysaccharide Lyase Family 41 protein
Desmarestia dudresnayi	CBM32-PL41	CAZ_D-dudresnayi_contig10586_1	Desmarestia-dudresnayi contig10586 1		Carbohydrate-Binding Module Family 32 protein / Polysaccharide Lyase Family 41
Desmarestia dudresnayi	CBM32-PL41	CAZ_D-dudresnayi_contig11137_1	Desmarestia-dudresnayi contig11137 1		Carbohydrate-Binding Module Family 32 / Polysaccharide Lyase Family 41 protein
Desmarestia dudresnayi	CBM32-PL41	CAZ_D-dudresnayi_contig1146_1	Desmarestia-dudresnayi contig1146 1		Carbohydrate-Binding Module Family 32 / Polysaccharide Lyase Family 41 protein
Desmarestia dudresnayi	PL41	CAZ_D-dudresnayi_contig1401_1			Polysaccharide Lyase Family 41 protein
Desmarestia dudresnayi	PL41	CAZ_D-dudresnayi_contig146_1	Desmarestia-dudresnayi contig146 1		Polysaccharide Lyase Family 41 protein
Desmarestia dudresnayi	PL41	CAZ_D-dudresnayi_contig16102_1			Polysaccharide Lyase Family 41 protein		prot_D-dudresnayi_contig16102.5470.1
Desmarestia dudresnayi	PL41	CAZ_D-dudresnayi_contig163_1	Desmarestia-dudresnayi contig163 1		Polysaccharide Lyase Family 41 protein		prot_D-dudresnayi_contig163.5613.1
Desmarestia dudresnayi	PL41	CAZ_D-dudresnayi_contig20750_1			Polysaccharide Lyase Family 41 protein
Desmarestia dudresnayi	PL41	CAZ_D-dudresnayi_contig22248_1	Desmarestia-dudresnayi contig22248 1		Polysaccharide Lyase Family 41 protein
Desmarestia dudresnayi	PL41	CAZ_D-dudresnayi_contig2579_1			Polysaccharide Lyase Family 41 protein
Desmarestia dudresnayi	CBM32-PL41	CAZ_D-dudresnayi_contig2619_1	Desmarestia-dudresnayi contig2619 1		Carbohydrate-Binding Module Family 32 / Polysaccharide Lyase Family 41 protein
Desmarestia dudresnayi	PL41	CAZ_D-dudresnayi_contig3356_1	Desmarestia-dudresnayi contig3356 1		Polysaccharide Lyase Family 41 protein
Desmarestia dudresnayi	PL41	CAZ_D-dudresnayi_contig4073_1			Polysaccharide Lyase Family 41 protein
Desmarestia dudresnayi	PL41	CAZ_D-dudresnayi_contig4204_1	Desmarestia-dudresnayi contig4204 1		Polysaccharide Lyase Family 41 protein		prot_D-dudresnayi_contig4204.18088.1; prot_D-dudresnayi_contig4204.18089.1
Desmarestia dudresnayi	PL41	CAZ_D-dudresnayi_contig45491_1			Polysaccharide Lyase Family 41 protein
Desmarestia dudresnayi	CBM32-PL41	CAZ_D-dudresnayi_contig4782_1	Desmarestia-dudresnayi contig4782 1		Carbohydrate-Binding Module Family 32 / Polysaccharide Lyase Family 41 protein		prot_D-dudresnayi_contig4782.19738.1
Desmarestia dudresnayi	CBM32-PL41	CAZ_D-dudresnayi_contig4894_1	Desmarestia-dudresnayi contig4894 1		Carbohydrate-Binding Module Family 32 / Polysaccharide Lyase Family 41 protein		prot_D-dudresnayi_contig4894.20009.1
Desmarestia dudresnayi	PL41	CAZ_D-dudresnayi_contig55_2	Desmarestia-dudresnayi contig55 2		Polysaccharide Lyase Family 41 protein		prot_D-dudresnayi_contig55.21461.1
Desmarestia dudresnayi	CBM32-PL41	CAZ_D-dudresnayi_contig616_1	Desmarestia-dudresnayi contig616 1		Carbohydrate-Binding Module Family 32 / Polysaccharide Lyase Family 41 protein
Desmarestia dudresnayi	CBM32-PL41	CAZ_D-dudresnayi_contig6954_1	Desmarestia-dudresnayi contig6954 1		Carbohydrate-Binding Module Family 32 / Polysaccharide Lyase Family 41 protein		prot_D-dudresnayi_contig6954.24433.1
Desmarestia dudresnayi	PL41	CAZ_D-dudresnayi_contig766_1			Polysaccharide Lyase Family 41 protein
Desmarestia herbacea	PL41	CAZ_D-herbacea_F_contig1_2	Desmarestia-herbacea F contig1 2		Polysaccharide Lyase Family 41 protein
Desmarestia herbacea	PL41	CAZ_D-herbacea_F_contig1_3	Desmarestia-herbacea F contig1 3		Polysaccharide Lyase Family 41 protein
Desmarestia herbacea	PL41	CAZ_D-herbacea_F_contig1_4	Desmarestia-herbacea F contig1 4		Polysaccharide Lyase Family 41 protein
Desmarestia herbacea	PL41	CAZ_D-herbacea_F_contig1_5	Desmarestia-herbacea F contig1 5		Polysaccharide Lyase Family 41 protein
Desmarestia herbacea	PL41	CAZ_D-herbacea_F_contig1_6	Desmarestia-herbacea F contig1 6		Polysaccharide Lyase Family 41 protein
Desmarestia herbacea	PL41	CAZ_D-herbacea_F_contig1083_1			Polysaccharide Lyase Family 41 protein
Desmarestia herbacea	PL41	CAZ_D-herbacea_F_contig1083_2			Polysaccharide Lyase Family 41 protein
Desmarestia herbacea	PL41	CAZ_D-herbacea_F_contig11_2	Desmarestia-herbacea F contig11 2		Polysaccharide Lyase Family 41 protein		prot_D-herbacea_F_contig11.842.1
Desmarestia herbacea	PL41	CAZ_D-herbacea_F_contig1195_1			Polysaccharide Lyase Family 41 protein		prot_D-herbacea_F_contig1195.1357.1
Desmarestia herbacea	CBM32-PL41	CAZ_D-herbacea_F_contig1206_1	Desmarestia-herbacea F contig1206 1		Carbohydrate-Binding Module Family 32 / Polysaccharide Lyase Family 41 protein		prot_D-herbacea_F_contig1206.1493.1
Desmarestia herbacea	PL41	CAZ_D-herbacea_F_contig137_3			Polysaccharide Lyase Family 41 protein
Desmarestia herbacea	PL41	CAZ_D-herbacea_F_contig137_4			Polysaccharide Lyase Family 41 protein
Desmarestia herbacea	PL41	CAZ_D-herbacea_F_contig1606_1			Polysaccharide Lyase Family 41 protein
Desmarestia herbacea	PL41	CAZ_D-herbacea_F_contig278_1	Desmarestia-herbacea F contig278 1		Polysaccharide Lyase Family 41 protein		prot_D-herbacea_F_contig278.7603.1
Desmarestia herbacea	CBM32-PL41	CAZ_D-herbacea_F_contig3_3	Desmarestia-herbacea F contig3 3		Carbohydrate-Binding Module Family 32 / Polysaccharide Lyase Family 41 protein		prot_D-herbacea_F_contig3.8150.1
Desmarestia herbacea	CBM32-PL41	CAZ_D-herbacea_F_contig309_2	Desmarestia-herbacea F contig309 2		Carbohydrate-Binding Module Family 32 / Polysaccharide Lyase Family 41 protein
Desmarestia herbacea	CBM32-PL41	CAZ_D-herbacea_F_contig309_3	Desmarestia-herbacea F contig309 3		Carbohydrate-Binding Module Family 32 / Polysaccharide Lyase Family 41 protein
Desmarestia herbacea	CBM32-PL41	CAZ_D-herbacea_F_contig309_4	Desmarestia-herbacea F contig309 4		Carbohydrate-Binding Module Family 32 / Polysaccharide Lyase Family 41 protein		prot_D-herbacea_F_contig309.8455.1
Desmarestia herbacea	CBM32-PL41	CAZ_D-herbacea_F_contig309_5	Desmarestia-herbacea F contig309 5		Carbohydrate-Binding Module Family 32 / Polysaccharide Lyase Family 41 protein		prot_D-herbacea_F_contig309.8456.1
Desmarestia herbacea	CBM32-PL41	CAZ_D-herbacea_F_contig309_6	Desmarestia-herbacea F contig309 6		Carbohydrate-Binding Module Family 32 / Polysaccharide Lyase Family 41 protein
Desmarestia herbacea	PL41	CAZ_D-herbacea_F_contig31_1			Polysaccharide Lyase Family 41 protein
Desmarestia herbacea	PL41	CAZ_D-herbacea_F_contig314_1	Desmarestia-herbacea F contig314 1		Polysaccharide Lyase Family 41 protein
Desmarestia herbacea	PL41	CAZ_D-herbacea_F_contig314_2	Desmarestia-herbacea F contig314 2		Polysaccharide Lyase Family 41 protein
Desmarestia herbacea	PL41	CAZ_D-herbacea_F_contig342_1	Desmarestia-herbacea F contig342 1		Polysaccharide Lyase Family 41 protein
Desmarestia herbacea	PL41	CAZ_D-herbacea_F_contig468_1	Desmarestia-herbacea F contig468 1		Polysaccharide Lyase Family 41 protein
Desmarestia herbacea	PL41	CAZ_D-herbacea_F_contig468_2	Desmarestia-herbacea F contig468 2		Polysaccharide Lyase Family 41 protein
Desmarestia herbacea	CBM32-PL41	CAZ_D-herbacea_F_contig491_1	Desmarestia-herbacea F contig491 1		Carbohydrate-Binding Module Family 32 / Polysaccharide Lyase Family 41 protein
Desmarestia herbacea	PL41	CAZ_D-herbacea_F_contig799_1	Desmarestia-herbacea F contig799 1		Polysaccharide Lyase Family 41 protein
Desmarestia herbacea	PL41	CAZ_D-herbacea_F_contig799_2	Desmarestia-herbacea F contig799 2		Polysaccharide Lyase Family 41 protein
Desmarestia herbacea	PL41	CAZ_D-herbacea_F_contig854_1			Polysaccharide Lyase Family 41 protein
Desmarestia herbacea	CBM32-PL41	CAZ_D-herbacea_M_contig102_1			Carbohydrate-Binding Module Family 32 / Polysaccharide Lyase Family 41 protein
Desmarestia herbacea	PL41	CAZ_D-herbacea_M_contig1074_1			Polysaccharide Lyase Family 41 protein
Desmarestia herbacea	PL41	CAZ_D-herbacea_M_contig14_1			Polysaccharide Lyase Family 41 protein
Desmarestia herbacea	PL41	CAZ_D-herbacea_M_contig167_2			Polysaccharide Lyase Family 41 protein
Desmarestia herbacea	PL41	CAZ_D-herbacea_M_contig167_3			Polysaccharide Lyase Family 41 protein
Desmarestia herbacea	PL41	CAZ_D-herbacea_M_contig167_4			Polysaccharide Lyase Family 41 protein
Desmarestia herbacea	PL41	CAZ_D-herbacea_M_contig167_5			Polysaccharide Lyase Family 41 protein
Desmarestia herbacea	CBM32-PL41	CAZ_D-herbacea_M_contig185_1			Carbohydrate-Binding Module Family 32 / Polysaccharide Lyase Family 41 protein
Desmarestia herbacea	CBM32-PL41	CAZ_D-herbacea_M_contig185_2			Carbohydrate-Binding Module Family 32 / Polysaccharide Lyase Family 41 protein
Desmarestia herbacea	CBM32-PL41	CAZ_D-herbacea_M_contig185_3			Carbohydrate-Binding Module Family 32 / Polysaccharide Lyase Family 41 protein		prot_D-herbacea_M_contig185.4380.1
Desmarestia herbacea	CBM32-PL41	CAZ_D-herbacea_M_contig185_4			Carbohydrate-Binding Module Family 32 / Polysaccharide Lyase Family 41 protein
Desmarestia herbacea	CBM32-PL41	CAZ_D-herbacea_M_contig185_5			Carbohydrate-Binding Module Family 32 / Polysaccharide Lyase Family 41 protein
Desmarestia herbacea	PL41	CAZ_D-herbacea_M_contig221_3			Polysaccharide Lyase Family 41 protein
Desmarestia herbacea	PL41	CAZ_D-herbacea_M_contig221_4			Polysaccharide Lyase Family 41 protein
Desmarestia herbacea	PL41	CAZ_D-herbacea_M_contig308_1			Polysaccharide Lyase Family 41 protein
Desmarestia herbacea	CBM32-PL41	CAZ_D-herbacea_M_contig341_1			Carbohydrate-Binding Module Family 32 / Polysaccharide Lyase Family 41 protein		prot_D-herbacea_M_contig341.9038.1
Desmarestia herbacea	CBM32-PL41	CAZ_D-herbacea_M_contig363_1			Carbohydrate-Binding Module Family 32 / Polysaccharide Lyase Family 41 protein		prot_D-herbacea_M_contig363.9418.1
Desmarestia herbacea	PL41	CAZ_D-herbacea_M_contig368_1			Polysaccharide Lyase Family 41 protein
Desmarestia herbacea	PL41	CAZ_D-herbacea_M_contig368_2			Polysaccharide Lyase Family 41 protein
Desmarestia herbacea	PL41	CAZ_D-herbacea_M_contig439_1			Polysaccharide Lyase Family 41 protein
Desmarestia herbacea	CBM32-PL41	CAZ_D-herbacea_M_contig439_2			Carbohydrate-Binding Module Family 32 / Polysaccharide Lyase Family 41 protein
Desmarestia herbacea	PL41	CAZ_D-herbacea_M_contig439_3			Polysaccharide Lyase Family 41 protein
Desmarestia herbacea	CBM32-PL41	CAZ_D-herbacea_M_contig503_2			Carbohydrate-Binding Module Family 32 / Polysaccharide Lyase Family 41 protein		prot_D-herbacea_M_contig503.12014.1
Desmarestia herbacea	PL41	CAZ_D-herbacea_M_contig583_1			Polysaccharide Lyase Family 41 protein
Desmarestia herbacea	PL41	CAZ_D-herbacea_M_contig63_2			Polysaccharide Lyase Family 41 protein		prot_D-herbacea_M_contig63.13619.1
Desmarestia herbacea	CBM32-PL41	CAZ_D-herbacea_M_contig717_1			Carbohydrate-Binding Module Family 32 / Polysaccharide Lyase Family 41 protein
Desmarestia herbacea	CBM32-PL41	CAZ_D-herbacea_M_contig835_1			Carbohydrate-Binding Module Family 32 / Polysaccharide Lyase Family 41 protein
Desmarestia herbacea	PL41	CAZ_D-herbacea_M_contig863_1			Polysaccharide Lyase Family 41 protein
Desmarestia herbacea	PL41	CAZ_D-herbacea_M_contig879_1			Polysaccharide Lyase Family 41 protein
Desmarestia herbacea	PL41	CAZ_D-herbacea_M_contig943_1			Polysaccharide Lyase Family 41 protein
Desmarestia herbacea	PL41	CAZ_D-herbacea_M_contig95_1			Polysaccharide Lyase Family 41 protein		prot_D-herbacea_M_contig95.16018.1
Desmarestia herbacea	CBM32-PL41	CAZ_D-herbacea_M_contig97_3			Carbohydrate-Binding Module Family 32 / Polysaccharide Lyase Family 41 protein		prot_D-herbacea_M_contig97.16127.1
Discosporangium mesarthrocarpus	PL41	CAZ_D-mesarthrocarpus_Contig1889_1	Discosporangium-mesarthrocarpus Contig1889 1		Polysaccharide Lyase Family 41 protein		prot_D-mesarthrocarpus_Contig1889.1.2
Discosporangium mesarthrocarpus	PL41	CAZ_D-mesarthrocarpus_Contig1971_1	Discosporangium-mesarthrocarpus Contig1971 1		Polysaccharide Lyase Family 41 protein		prot_D-mesarthrocarpus_Contig1971.1.1
Discosporangium mesarthrocarpus	CBM32-PL41	CAZ_D-mesarthrocarpus_Contig2290_1	Discosporangium-mesarthrocarpus Contig2290 1		Carbohydrate-Binding Module Family 32 / Polysaccharide Lyase Family 41 protein		prot_D-mesarthrocarpus_Contig2290.2.1
Discosporangium mesarthrocarpus	CBM32-PL41	CAZ_D-mesarthrocarpus_Contig2509_1	Discosporangium-mesarthrocarpus Contig2509 1		Carbohydrate-Binding Module Family 32 / Polysaccharide Lyase Family 41 protein		prot_D-mesarthrocarpus_Contig2509.1.1
Discosporangium mesarthrocarpus	PL41	CAZ_D-mesarthrocarpus_Contig3280_1			Polysaccharide Lyase Family 41 protein
Discosporangium mesarthrocarpus	PL41	CAZ_D-mesarthrocarpus_Contig3651_1			Polysaccharide Lyase Family 41 protein		prot_D-mesarthrocarpus_Contig3651.1.1
Discosporangium mesarthrocarpus	CBM32-PL41	CAZ_D-mesarthrocarpus_Contig4482_1	Discosporangium-mesarthrocarpus Contig4482 1		Carbohydrate-Binding Module Family 32 / Polysaccharide Lyase Family 41 protein		prot_D-mesarthrocarpus_Contig4482.1.4
Discosporangium mesarthrocarpus	PL41	CAZ_D-mesarthrocarpus_Contig6674_1	Discosporangium-mesarthrocarpus Contig6674 1		Polysaccharide Lyase Family 41 protein		prot_D-mesarthrocarpus_Contig6674.1.1
Discosporangium mesarthrocarpus	PL41	CAZ_D-mesarthrocarpus_Contig751_1	Discosporangium-mesarthrocarpus Contig751 1		Polysaccharide Lyase Family 41 protein		prot_D-mesarthrocarpus_Contig751.2.1
Discosporangium mesarthrocarpus	CBM32-PL41	CAZ_D-mesarthrocarpus_Contig751_2	Discosporangium-mesarthrocarpus Contig751 2		Carbohydrate-Binding Module Family 32 / Polysaccharide Lyase Family 41 protein		prot_D-mesarthrocarpus_Contig751.3.5
Discosporangium mesarthrocarpus	PL41	CAZ_D-mesarthrocarpus_Contig8828_1			Polysaccharide Lyase Family 41 protein		prot_D-mesarthrocarpus_Contig8828.1.2
Fucus distichus	PL41	CAZ_F-distichus_contig10838_1			Polysaccharide Lyase Family 41 protein
Fucus distichus	PL41	CAZ_F-distichus_contig11194_1			Polysaccharide Lyase Family 41 protein
Fucus distichus	PL41	CAZ_F-distichus_contig13439_1	Fucus-distichus contig13439 1		Polysaccharide Lyase Family 41 protein
Fucus distichus	CBM32-PL41	CAZ_F-distichus_contig16248_1	Fucus-distichus contig16248 1		Carbohydrate-Binding Module Family 32 / Polysaccharide Lyase Family 41 protein		prot_F-distichus_contig16248.4478.1
Fucus distichus	PL41	CAZ_F-distichus_contig1705_1			Polysaccharide Lyase Family 41 protein
Fucus distichus	PL41	CAZ_F-distichus_contig2395_1			Polysaccharide Lyase Family 41 protein
Fucus distichus	PL41	CAZ_F-distichus_contig3243_2			Polysaccharide Lyase Family 41 protein
Fucus distichus	PL41	CAZ_F-distichus_contig35464_1			Polysaccharide Lyase Family 41 protein
Fucus distichus	PL41	CAZ_F-distichus_contig4524_1			Polysaccharide Lyase Family 41 protein
Fucus distichus	CBM32-PL41	CAZ_F-distichus_contig559_1	Fucus-distichus contig559 1		Carbohydrate-Binding Module Family 32 / Polysaccharide Lyase Family 41 protein		prot_F-distichus_contig559.14254.1
Fucus distichus	PL41	CAZ_F-distichus_contig7195_1			Polysaccharide Lyase Family 41 protein
Fucus distichus	PL41	CAZ_F-distichus_contig787_1			Polysaccharide Lyase Family 41 protein
Fucus serratus	PL41	CAZ_F-serratus_M_contig1072_1			Polysaccharide Lyase Family 41 protein
Fucus serratus	PL41	CAZ_F-serratus_M_contig1072_2			Polysaccharide Lyase Family 41 protein
Fucus serratus	CBM32-PL41	CAZ_F-serratus_M_contig1348_1	Fucus-serratus M contig1348 1		Carbohydrate-Binding Module Family 32 / Polysaccharide Lyase Family 41 protein		prot_F-serratus_M_contig1348.2587.1
Fucus serratus	PL41	CAZ_F-serratus_M_contig145_1	Fucus-serratus M contig145 1		Polysaccharide Lyase Family 41 protein		prot_F-serratus_M_contig145.3181.1
Fucus serratus	PL41	CAZ_F-serratus_M_contig156_1	Fucus-serratus M contig156 1		Polysaccharide Lyase Family 41 protein		prot_F-serratus_M_contig156.3746.1
Fucus serratus	PL41	CAZ_F-serratus_M_contig1586_1	Fucus-serratus M contig1586 1		Polysaccharide Lyase Family 41 protein
Fucus serratus	PL41	CAZ_F-serratus_M_contig1756_1	Fucus-serratus M contig1756 1		Polysaccharide Lyase Family 41 protein
Fucus serratus	PL41	CAZ_F-serratus_M_contig19_1			Polysaccharide Lyase Family 41 protein		prot_F-serratus_M_contig19.5454.1
Fucus serratus	PL41	CAZ_F-serratus_M_contig19_2	Fucus-serratus M contig19 2		Polysaccharide Lyase Family 41 protein
Fucus serratus	PL41	CAZ_F-serratus_M_contig19_3	Fucus-serratus M contig19 3		Polysaccharide Lyase Family 41 protein
Fucus serratus	PL41	CAZ_F-serratus_M_contig2260_1	Fucus-serratus M contig2260 1		Polysaccharide Lyase Family 41 protein
Fucus serratus	PL41	CAZ_F-serratus_M_contig2530_1	Fucus-serratus M contig2530 1		Polysaccharide Lyase Family 41 protein		prot_F-serratus_M_contig2530.8129.1
Fucus serratus	CBM32-PL41	CAZ_F-serratus_M_contig2859_1			Carbohydrate-Binding Module Family 32 / Polysaccharide Lyase Family 41 protein		prot_F-serratus_M_contig2859.9190.1
Fucus serratus	CBM32-PL41	CAZ_F-serratus_M_contig3899_1	Fucus-serratus M contig3899 1		Carbohydrate-Binding Module Family 32 / Polysaccharide Lyase Family 41 protein		prot_F-serratus_M_contig3899.12198.1
Fucus serratus	PL41	CAZ_F-serratus_M_contig44_1	Fucus-serratus M contig44 1		Polysaccharide Lyase Family 41 protein		prot_F-serratus_M_contig44.13436.1
Fucus serratus	CBM32-PL41	CAZ_F-serratus_M_contig44_2	Fucus-serratus M contig44 2		Carbohydrate-Binding Module Family 32 / Polysaccharide Lyase Family 41 protein
Fucus serratus	PL41	CAZ_F-serratus_M_contig44_3	Fucus-serratus M contig44 3		Polysaccharide Lyase Family 41 protein
Fucus serratus	PL41	CAZ_F-serratus_M_contig455_1			Polysaccharide Lyase Family 41 protein		prot_F-serratus_M_contig455.13809.1
Fucus serratus	PL41	CAZ_F-serratus_M_contig5405_1			Polysaccharide Lyase Family 41 protein
Fucus serratus	PL41	CAZ_F-serratus_M_contig6298_1			Polysaccharide Lyase Family 41 protein
Fucus serratus	PL41	CAZ_F-serratus_M_contig681_1	Fucus-serratus M contig681 1		Polysaccharide Lyase Family 41 protein		prot_F-serratus_M_contig681.17874.1
Fucus serratus	PL41	CAZ_F-serratus_M_contig835_1	Fucus-serratus M contig835 1		Polysaccharide Lyase Family 41 protein
Fucus serratus	PL41	CAZ_F-serratus_M_contig835_2	Fucus-serratus M contig835 2		Polysaccharide Lyase Family 41 protein
Fucus serratus	PL41	CAZ_F-serratus_M_contig881_1	Fucus-serratus M contig881 1		Polysaccharide Lyase Family 41 protein
Fucus serratus	PL41	CAZ_F-serratus_M_contig881_2	Fucus-serratus M contig881 2		Polysaccharide Lyase Family 41 protein		prot_F-serratus_M_contig881.20189.1
Heribaudella fluviatilis	CBM32-PL41	CAZ_H-fluviatilis_contig20584_1	Heribaudella-fluviatilis contig20584 1		Carbohydrate-Binding Module Family 32 / Polysaccharide Lyase Family 41 protein		prot_H-fluviatilis_contig20584.11400.1
Heribaudella fluviatilis	PL41	CAZ_H-fluviatilis_contig213_1			Polysaccharide Lyase Family 41 protein		prot_H-fluviatilis_contig213.11985.1
Heribaudella fluviatilis	CBM32-PL41	CAZ_H-fluviatilis_contig51060_1			Carbohydrate-Binding Module Family 32 / Polysaccharide Lyase Family 41 protein		prot_H-fluviatilis_contig51060.28591.1
Heribaudella fluviatilis	PL41	CAZ_H-fluviatilis_contig8_1			Polysaccharide Lyase Family 41 protein
Heribaudella fluviatilis	PL41	CAZ_H-fluviatilis_contig819_1			Polysaccharide Lyase Family 41 protein		prot_H-fluviatilis_contig819.37705.1
Heribaudella fluviatilis	CBM32-PL41	CAZ_H-fluviatilis_contig94_1	Heribaudella-fluviatilis contig94 1		Carbohydrate-Binding Module Family 32 / Polysaccharide Lyase Family 41 protein		prot_H-fluviatilis_contig94.40190.1
Macrocystis pyrifera	PL41	CAZ_M-pyrifera_M_contig1019_1			Polysaccharide Lyase Family 41 protein
Macrocystis pyrifera	PL41	CAZ_M-pyrifera_M_contig1245_1			Polysaccharide Lyase Family 41 protein
Macrocystis pyrifera	PL41	CAZ_M-pyrifera_M_contig1861_1			Polysaccharide Lyase Family 41 protein
Macrocystis pyrifera	PL41	CAZ_M-pyrifera_M_contig2030_1			Polysaccharide Lyase Family 41 protein
Macrocystis pyrifera	PL41	CAZ_M-pyrifera_M_contig2081_1			Polysaccharide Lyase Family 41 protein
Macrocystis pyrifera	PL41	CAZ_M-pyrifera_M_contig219_1			Polysaccharide Lyase Family 41 protein
Macrocystis pyrifera	PL41	CAZ_M-pyrifera_M_contig219_2			Polysaccharide Lyase Family 41 protein		prot_M-pyrifera_M_contig219.8244.1
Macrocystis pyrifera	PL41	CAZ_M-pyrifera_M_contig2423_1			Polysaccharide Lyase Family 41 protein
Macrocystis pyrifera	CBM32-PL41	CAZ_M-pyrifera_M_contig2597_1	Macrocystis-pyrifera M contig2597 1		Carbohydrate-Binding Module Family 32 / Polysaccharide Lyase Family 41 protein		prot_M-pyrifera_M_contig2597.9131.1
Macrocystis pyrifera	PL41	CAZ_M-pyrifera_M_contig3496_1	Macrocystis-pyrifera M contig3496 1		Polysaccharide Lyase Family 41 protein
Macrocystis pyrifera	PL41	CAZ_M-pyrifera_M_contig3696_1	Macrocystis-pyrifera M contig3696 1		Polysaccharide Lyase Family 41 protein
Macrocystis pyrifera	PL41	CAZ_M-pyrifera_M_contig4141_1			Polysaccharide Lyase Family 41 protein
Macrocystis pyrifera	CBM32-PL41	CAZ_M-pyrifera_M_contig6201_1	Macrocystis-pyrifera M contig6201 1		Carbohydrate-Binding Module Family 32 / Polysaccharide Lyase Family 41 protein
Macrocystis pyrifera	CBM32-PL41	CAZ_M-pyrifera_M_contig6948_1	Macrocystis-pyrifera M contig6948 1		Carbohydrate-Binding Module Family 32 / Polysaccharide Lyase Family 41 protein		prot_M-pyrifera_M_contig6948.16654.1
Macrocystis pyrifera	CBM32-PL41	CAZ_M-pyrifera_M_contig7237_1	Macrocystis-pyrifera M contig7237 1		Carbohydrate-Binding Module Family 32 / Polysaccharide Lyase Family 41 protein		prot_M-pyrifera_M_contig7237.17208.1
Macrocystis pyrifera	PL41	CAZ_M-pyrifera_M_contig8604_1	Macrocystis-pyrifera M contig8604 1		Polysaccharide Lyase Family 41 protein
Macrocystis pyrifera	PL41	CAZ_M-pyrifera_M_contig8928_1	Macrocystis-pyrifera M contig8928 1		Polysaccharide Lyase Family 41 protein
Macrocystis pyrifera	PL41	CAZ_M-pyrifera_M_contig9_1	Macrocystis-pyrifera M contig9 1		Polysaccharide Lyase Family 41 protein
Macrocystis pyrifera	CBM32-PL41	CAZ_M-pyrifera_M_contig9_2	Macrocystis-pyrifera M contig9 2		Carbohydrate-Binding Module Family 32 / Polysaccharide Lyase Family 41 protein
Porterinema fluviatile	PL41	CAZ_P-fluviatile_contig1_3			Polysaccharide Lyase Family 41 protein		prot_P-fluviatile_contig1.209.1
Porterinema fluviatile	PL41	CAZ_P-fluviatile_contig12_1	Porterinema-fluviatile contig12 1		Polysaccharide Lyase Family 41 protein
Porterinema fluviatile	CBM32-PL41	CAZ_P-fluviatile_contig15_1	Porterinema-fluviatile contig15 1		Carbohydrate-Binding Module Family 32 / Polysaccharide Lyase Family 41 protein		prot_P-fluviatile_contig15.2428.1
Porterinema fluviatile	CBM32-PL41	CAZ_P-fluviatile_contig15_4	Porterinema-fluviatile contig15 4		Carbohydrate-Binding Module Family 32 / Polysaccharide Lyase Family 41 protein		prot_P-fluviatile_contig15.2439.1
Porterinema fluviatile	PL41	CAZ_P-fluviatile_contig16_2	Porterinema-fluviatile contig16 2		Polysaccharide Lyase Family 41 protein		prot_P-fluviatile_contig16.2829.1
Porterinema fluviatile	PL41	CAZ_P-fluviatile_contig22_2	Porterinema-fluviatile contig22 2		Polysaccharide Lyase Family 41 protein		prot_P-fluviatile_contig22.4868.1
Porterinema fluviatile	PL41	CAZ_P-fluviatile_contig29_3			Polysaccharide Lyase Family 41 protein		prot_P-fluviatile_contig29.6527.1
Porterinema fluviatile	PL41	CAZ_P-fluviatile_contig34_3	Porterinema-fluviatile contig34 3		Polysaccharide Lyase Family 41 protein
Porterinema fluviatile	CBM32-PL41	CAZ_P-fluviatile_contig36_1	Porterinema-fluviatile contig36 1		Carbohydrate-Binding Module Family 32 / Polysaccharide Lyase Family 41 protein		prot_P-fluviatile_contig36.8266.1
Porterinema fluviatile	CBM32-PL41	CAZ_P-fluviatile_contig43_2			Carbohydrate-Binding Module Family 32 / Polysaccharide Lyase Family 41 protein
Porterinema fluviatile	CBM32-PL41	CAZ_P-fluviatile_contig43_3	Porterinema-fluviatile contig43 3		Carbohydrate-Binding Module Family 32 / Polysaccharide Lyase Family 41 protein		prot_P-fluviatile_contig43.10053.1
Porterinema fluviatile	PL41	CAZ_P-fluviatile_contig45_3	Porterinema-fluviatile contig45 3		Polysaccharide Lyase Family 41 protein		prot_P-fluviatile_contig45.10272.1
Porterinema fluviatile	CBM32-PL41	CAZ_P-fluviatile_contig48_4	Porterinema-fluviatile contig48 4		Carbohydrate-Binding Module Family 32 / Polysaccharide Lyase Family 41 protein		prot_P-fluviatile_contig48.10674.1
Porterinema fluviatile	PL41	CAZ_P-fluviatile_contig51_1			Polysaccharide Lyase Family 41 protein
Porterinema fluviatile	PL41	CAZ_P-fluviatile_contig52_1			Polysaccharide Lyase Family 41 protein		prot_P-fluviatile_contig52.11541.1
Porterinema fluviatile	CBM32-PL41	CAZ_P-fluviatile_contig7_5	Porterinema-fluviatile contig7 5		Carbohydrate-Binding Module Family 32 / Polysaccharide Lyase Family 41 protein		prot_P-fluviatile_contig7.13703.1
Pylaiella littoralis	PL41	CAZ_P-littoralis_Contig124_1	Pylaiella littoralis Contig124 1		Polysaccharide Lyase Family 41 protein		prot_P-littoralis_Contig124.43.1
Pylaiella littoralis	PL41	CAZ_P-littoralis_Contig14_1	Pylaiella littoralis Contig14 1		Polysaccharide Lyase Family 41 protein		prot_P-littoralis_Contig14.34.11
Pylaiella littoralis	CBM32-PL41	CAZ_P_littoralis_Contig16_1			Carbohydrate-Binding Module Family 32 / Polysaccharide Lyase Family 41 protein		prot_P-littoralis_Contig16.215.2
Pylaiella littoralis	CBM32-PL41	CAZ_P_littoralis_Contig201_1	Pylaiella littoralis Contig201 1		Carbohydrate-Binding Module Family 32 / Polysaccharide Lyase Family 41 protein		prot_P-littoralis_Contig201.106.1
Pylaiella littoralis	PL41	CAZ_P_littoralis_Contig24_1	Pylaiella littoralis Contig24 1		Polysaccharide Lyase Family 41 protein
Pylaiella littoralis	CBM32-PL41	CAZ_P_littoralis_Contig24_2	Pylaiella littoralis Contig24 2		Carbohydrate-Binding Module Family 32 / Polysaccharide Lyase Family 41 protein		prot_P-littoralis_Contig24.63.1
Pylaiella littoralis	PL41	CAZ_P-littoralis_Contig29_1			Polysaccharide Lyase Family 41 protein		prot_P-littoralis_Contig29.109.1
Pylaiella littoralis	PL41	CAZ_P-littoralis_Contig319_1	Pylaiella littoralis Contig319 1		Polysaccharide Lyase Family 41 protein		prot_P-littoralis_Contig319.27.1
Pylaiella littoralis	CBM32-PL41	CAZ_P_littoralis_Contig319_2	Pylaiella littoralis Contig319 2		Carbohydrate-Binding Module Family 32 / Polysaccharide Lyase Family 41 protein
Pylaiella littoralis	PL41	CAZ_P-littoralis_Contig443_1			Polysaccharide Lyase Family 41 protein		prot_P-littoralis_Contig443.2.2
Pylaiella littoralis	PL41	CAZ_P-littoralis_Contig48_2	Pylaiella littoralis Contig48 2		Polysaccharide Lyase Family 41 protein
Pylaiella littoralis	PL41	CAZ_P-littoralis_Contig505_2	Pylaiella littoralis Contig505 2		Polysaccharide Lyase Family 41 protein		prot_P-littoralis_Contig505.25.2
Pylaiella littoralis	PL41	CAZ_P-littoralis_Contig780_1	Pylaiella littoralis Contig780 1		Polysaccharide Lyase Family 41 protein		prot_P-littoralis_Contig780.1.1
Pylaiella littoralis	CBM32-PL41	CAZ_P_littoralis_Contig9_1	Pylaiella littoralis Contig9 1		Carbohydrate-Binding Module Family 32 / Polysaccharide Lyase Family 41 protein		prot_P-littoralis_Contig9.41.1
Pylaiella littoralis	PL41	CAZ_P_littoralis_Contig15_1	Pylaiella littoralis Contig15 1		Polysaccharide Lyase Family 41 protein		prot_P-littoralis_Contig15.20.1
Pylaiella littoralis	CBM32-PL41	CAZ_P_littoralis_Contig332_1	Pylaiella littoralis Contig332 1		Carbohydrate-Binding Module Family 32 / Polysaccharide Lyase Family 41 protein		prot_P-littoralis_Contig332.23.1
Sacchoriza dermatodea	PL41	CAZ_S-dermatodea_contig1224_2	Sacchoriza-dermatodea contig1224 2		Polysaccharide Lyase Family 41 protein		prot_S-dermatodea_contig1224.1408.1
Sacchoriza dermatodea	CBM32-PL41	CAZ_S-dermatodea_contig12477_1			Carbohydrate-Binding Module Family 32 / Polysaccharide Lyase Family 41 protein
Sacchoriza dermatodea	PL41	CAZ_S-dermatodea_contig138_1	Sacchoriza-dermatodea contig138 1		Polysaccharide Lyase Family 41 protein
Sacchoriza dermatodea	PL41	CAZ_S-dermatodea_contig175_1	Sacchoriza-dermatodea contig175 1		Polysaccharide Lyase Family 41 protein
Sacchoriza dermatodea	PL41	CAZ_S-dermatodea_contig175_2	Sacchoriza-dermatodea contig175 2		Polysaccharide Lyase Family 41 protein		prot_S-dermatodea_contig175.3961.1
Sacchoriza dermatodea	PL41	CAZ_S-dermatodea_contig18917_1			Polysaccharide Lyase Family 41 protein
Sacchoriza dermatodea	CBM32-PL41	CAZ_S-dermatodea_contig20449_1			Carbohydrate-Binding Module Family 32 / Polysaccharide Lyase Family 41 protein
Sacchoriza dermatodea	CBM32-PL41	CAZ_S-dermatodea_contig2723_1			Carbohydrate-Binding Module Family 32 / Polysaccharide Lyase Family 41 protein
Sacchoriza dermatodea	PL41	CAZ_S-dermatodea_contig3034_1			Polysaccharide Lyase Family 41 protein
Sacchoriza dermatodea	PL41	CAZ_S-dermatodea_contig3132_1			Polysaccharide Lyase Family 41 protein		prot_S-dermatodea_contig3132.8538.1
Sacchoriza dermatodea	CBM32-PL41	CAZ_S-dermatodea_contig3316_1	Sacchoriza-dermatodea contig3316 1		Carbohydrate-Binding Module Family 32 / Polysaccharide Lyase Family 41 protein		prot_S-dermatodea_contig3316.9034.1
Sacchoriza dermatodea	PL41	CAZ_S-dermatodea_contig4215_1	Sacchoriza-dermatodea contig4215 1		Polysaccharide Lyase Family 41 protein		prot_S-dermatodea_contig4215.11063.1
Sacchoriza dermatodea	PL41	CAZ_S-dermatodea_contig4264_1			Polysaccharide Lyase Family 41 protein
Sacchoriza dermatodea	PL41	CAZ_S-dermatodea_contig4828_1			Polysaccharide Lyase Family 41 protein
Sacchoriza dermatodea	PL41	CAZ_S-dermatodea_contig5742_1			Polysaccharide Lyase Family 41 protein
Sacchoriza dermatodea	PL41	CAZ_S-dermatodea_contig6624_1	Sacchoriza-dermatodea contig6624 1		Polysaccharide Lyase Family 41 protein
Sacchoriza dermatodea	PL41	CAZ_S-dermatodea_contig6671_1			Polysaccharide Lyase Family 41 protein
Sacchoriza dermatodea	PL41	CAZ_S-dermatodea_contig6967_1	Sacchoriza-dermatodea contig6967 1		Polysaccharide Lyase Family 41 protein
Sacchoriza dermatodea	PL41	CAZ_S-dermatodea_contig8831_1	Sacchoriza-dermatodea contig8831 1		Polysaccharide Lyase Family 41 protein
Sacchoriza dermatodea	PL41	CAZ_S-dermatodea_contig884_1	Sacchoriza-dermatodea contig884 1		Polysaccharide Lyase Family 41 protein
Schizocladia ischiensis	PL41	CAZ_S-ischiensis_contig23_1	Schizocladia-ischiensis contig23 1		Polysaccharide Lyase Family 41 protein
Schizocladia ischiensis	CBM32-PL41	CAZ_S-ischiensis_contig55_1	Schizocladia-ischiensis contig55 1		Carbohydrate-Binding Module Family 32 / Polysaccharide Lyase Family 41 protein
Schizocladia ischiensis	PL41	CAZ_S-ischiensis_contig90_1			Polysaccharide Lyase Family 41 protein
Saccharina latissima	PL41	CAZ_S-latissima_F_contig107_1	Saccharina-latissima F contig107 1		Polysaccharide Lyase Family 41 protein
Saccharina latissima	PL41	CAZ_S-latissima_F_contig1203_1	Saccharina-latissima F contig1203 1		Polysaccharide Lyase Family 41 protein
Saccharina latissima	PL41	CAZ_S-latissima_F_contig146_1	Saccharina-latissima F contig146 1		Polysaccharide Lyase Family 41 protein
Saccharina latissima	PL41	CAZ_S-latissima_F_contig1657_1	Saccharina-latissima F contig1657 1		Polysaccharide Lyase Family 41 protein
Saccharina latissima	CBM32-PL41	CAZ_S-latissima_F_contig195_1	Saccharina-latissima F contig195 1		Carbohydrate-Binding Module Family 32 / Polysaccharide Lyase Family 41 protein		prot_S-latissima_F_contig195.5676.1
Saccharina latissima	PL41	CAZ_S-latissima_F_contig2377_1	Saccharina-latissima F contig2377 1		Polysaccharide Lyase Family 41 protein
Saccharina latissima	CBM32-PL41	CAZ_S-latissima_F_contig302_1	Saccharina-latissima F contig302 1		Carbohydrate-Binding Module Family 32 / Polysaccharide Lyase Family 41 protein		prot_S-latissima_F_contig302.9312.1
Saccharina latissima	PL41	CAZ_S-latissima_F_contig314_1			Polysaccharide Lyase Family 41 protein
Saccharina latissima	PL41	CAZ_S-latissima_F_contig314_2	Saccharina-latissima F contig314 2		Polysaccharide Lyase Family 41 protein
Saccharina latissima	PL41	CAZ_S-latissima_F_contig314_3			Polysaccharide Lyase Family 41 protein
Saccharina latissima	PL41	CAZ_S-latissima_F_contig341_1	Saccharina-latissima F contig341 1		Polysaccharide Lyase Family 41 protein
Saccharina latissima	PL41	CAZ_S-latissima_F_contig341_2	Saccharina-latissima F contig341 2		Polysaccharide Lyase Family 41 protein
Saccharina latissima	PL41	CAZ_S-latissima_F_contig341_3	Saccharina-latissima F contig341 3		Polysaccharide Lyase Family 41 protein		prot_S-latissima_F_contig341.10178.1
Saccharina latissima	PL41	CAZ_S-latissima_F_contig346_1	Saccharina-latissima F contig346 1		Polysaccharide Lyase Family 41 protein
Saccharina latissima	PL41	CAZ_S-latissima_F_contig346_2	Saccharina-latissima F contig346 2		Polysaccharide Lyase Family 41 protein
Saccharina latissima	CBM32-PL41	CAZ_S-latissima_F_contig350_1	Saccharina-latissima F contig350 1		Carbohydrate-Binding Module Family 32 / Polysaccharide Lyase Family 41 protein
Saccharina latissima	PL41	CAZ_S-latissima_F_contig386_1			Polysaccharide Lyase Family 41 protein
Saccharina latissima	PL41	CAZ_S-latissima_F_contig429_1	Saccharina-latissima F contig429 1		Polysaccharide Lyase Family 41 protein		prot_S-latissima_F_contig429.11593.1
Saccharina latissima	CBM32-PL41	CAZ_S-latissima_F_contig469_1	Saccharina-latissima F contig469 1		Carbohydrate-Binding Module Family 32 / Polysaccharide Lyase Family 41 protein		prot_S-latissima_F_contig469.12154.1
Saccharina latissima	PL41	CAZ_S-latissima_F_contig480_1			Polysaccharide Lyase Family 41 protein
Saccharina latissima	PL41	CAZ_S-latissima_F_contig525_1	Saccharina-latissima F contig525 1		Polysaccharide Lyase Family 41 protein
Saccharina latissima	PL41	CAZ_S-latissima_F_contig525_2			Polysaccharide Lyase Family 41 protein		prot_S-latissima_F_contig525.13001.1
Saccharina latissima	PL41	CAZ_S-latissima_F_contig540_1	Saccharina-latissima F contig540 1		Polysaccharide Lyase Family 41 protein		prot_S-latissima_F_contig540.13141.1
Saccharina latissima	PL41	CAZ_S-latissima_F_contig590_1	Saccharina-latissima F contig590 1		Polysaccharide Lyase Family 41 protein
Saccharina latissima	PL41	CAZ_S-latissima_F_contig604_1	Saccharina-latissima F contig604 1		Polysaccharide Lyase Family 41 protein
Saccharina latissima	CBM32-PL41	CAZ_S-latissima_F_contig619_1	Saccharina-latissima F contig619 1		Carbohydrate-Binding Module Family 32 / Polysaccharide Lyase Family 41 protein
Saccharina latissima	CBM32-PL41	CAZ_S-latissima_F_contig771_1			Carbohydrate-Binding Module Family 32 / Polysaccharide Lyase Family 41 protein		prot_S-latissima_F_contig771.15563.1
Saccharina latissima	PL41	CAZ_S-latissima_F_contig908_1	Saccharina-latissima F contig908 1		Polysaccharide Lyase Family 41 protein
Saccharina latissima	PL41	CAZ_S-latissima_F_contig968_1			Polysaccharide Lyase Family 41 protein
Schizocladia ischiensis	PL41	CAZ_S-ischiensis_contig23_1	Schizocladia-ischiensis contig23 1		Polysaccharide Lyase Family 41 protein		prot_S-ischiensis_contig23.7008.1
Schizocladia ischiensis	PL41	CAZ_S-ischiensis_contig55_1	Schizocladia-ischiensis contig55 1		Polysaccharide Lyase Family 41 protein		prot_S-ischiensis_contig55.15461.1
Schizocladia ischiensis	PL41	CAZ_S-ischiensis_contig90_1			Polysaccharide Lyase Family 41 protein		prot_S-ischiensis_contig90.20882.1
Sacchoriza polyschides	PL41	CAZ_S-polyschides_F_contig1142_1			Polysaccharide Lyase Family 41 protein		prot_S-polyschides_F_contig1142.1239.1
Sacchoriza polyschides	PL41	CAZ_S-polyschides_F_contig1163_1			Polysaccharide Lyase Family 41 protein
Sacchoriza polyschides	PL41	CAZ_S-polyschides_F_contig1234_1			Polysaccharide Lyase Family 41 protein
Sacchoriza polyschides	PL41	CAZ_S-polyschides_F_contig15447_1	Saccorhiza-polyschides F contig15447 1		Polysaccharide Lyase Family 41 protein
Sacchoriza polyschides	CBM32-PL41	CAZ_S-polyschides_F_contig2120_1	Saccorhiza-polyschides F contig2120 1		Carbohydrate-Binding Module Family 32 / Polysaccharide Lyase Family 41 protein
Sacchoriza polyschides	PL41	CAZ_S-polyschides_F_contig22186_1			Polysaccharide Lyase Family 41 protein
Sacchoriza polyschides	PL41	CAZ_S-polyschides_F_contig23180_1			Polysaccharide Lyase Family 41 protein
Sacchoriza polyschides	CBM32-PL41	CAZ_S-polyschides_F_contig23918_1			Carbohydrate-Binding Module Family 32 / Polysaccharide Lyase Family 41 protein		prot_S-polyschides_F_contig23918.7125.1; prot_S-polyschides_F_contig23918.7126.1
Sacchoriza polyschides	PL41	CAZ_S-polyschides_F_contig2539_1	Saccorhiza-polyschides F contig2539 1		Polysaccharide Lyase Family 41 protein
Sacchoriza polyschides	PL41	CAZ_S-polyschides_F_contig2748_1			Polysaccharide Lyase Family 41 protein		prot_S-polyschides_F_contig2748.8311.1
Sacchoriza polyschides	CBM32-PL41	CAZ_S-polyschides_F_contig28_2	Saccorhiza-polyschides F contig28 2		Carbohydrate-Binding Module Family 32 / Polysaccharide Lyase Family 41 protein		prot_S-polyschides_F_contig28.8524.1
Sacchoriza polyschides	CBM32-PL41	CAZ_S-polyschides_F_contig28_3			Carbohydrate-Binding Module Family 32 / Polysaccharide Lyase Family 41 protein		prot_S-polyschides_F_contig28.8527.1
Sacchoriza polyschides	PL41	CAZ_S-polyschides_F_contig30651_1			Polysaccharide Lyase Family 41 protein
Sacchoriza polyschides	CBM32-PL41	CAZ_S-polyschides_F_contig34210_1			Carbohydrate-Binding Module Family 32 / Polysaccharide Lyase Family 41 protein
Sacchoriza polyschides	PL41	CAZ_S-polyschides_F_contig3547_1	Saccorhiza-polyschides F contig3547 1		Polysaccharide Lyase Family 41 protein
Sacchoriza polyschides	PL41	CAZ_S-polyschides_F_contig4233_1	Saccorhiza-polyschides F contig4233 1		Polysaccharide Lyase Family 41 protein
Sacchoriza polyschides	PL41	CAZ_S-polyschides_F_contig4555_1	Saccorhiza-polyschides F contig4555 1		Polysaccharide Lyase Family 41 protein
Sacchoriza polyschides	PL41	CAZ_S-polyschides_F_contig4855_1			Polysaccharide Lyase Family 41 protein
Sacchoriza polyschides	PL41	CAZ_S-polyschides_F_contig52_1	Saccorhiza-polyschides F contig52 1		Polysaccharide Lyase Family 41 protein		prot_S-polyschides_F_contig52.14260.1
Sacchoriza polyschides	CBM32-PL41	CAZ_S-polyschides_F_contig5700_1	Saccorhiza-polyschides F contig5700 1		Carbohydrate-Binding Module Family 32 / Polysaccharide Lyase Family 41 protein		prot_S-polyschides_F_contig5700.15202.1
Sacchoriza polyschides	PL41	CAZ_S-polyschides_F_contig852_1	Saccorhiza-polyschides F contig852 1		Polysaccharide Lyase Family 41 protein		prot_S-polyschides_F_contig852.18951.1
Sacchoriza polyschides	PL41	CAZ_S-polyschides_F_contig9328_1			Polysaccharide Lyase Family 41 protein
Sacchoriza polyschides	PL41	CAZ_S-polyschides_F_contig989_1	Saccorhiza-polyschides F contig989 1		Polysaccharide Lyase Family 41 protein		prot_S-polyschides_F_contig989.20300.1
Sacchoriza polyschides	PL41	CAZ_S-polyschides_M_contig10151_1			Polysaccharide Lyase Family 41 protein
Sacchoriza polyschides	PL41	CAZ_S-polyschides_M_contig10636_1			Polysaccharide Lyase Family 41 protein
Sacchoriza polyschides	PL41	CAZ_S-polyschides_M_contig13225_1			Polysaccharide Lyase Family 41 protein		prot_S-polyschides_M_contig13225.2849.1
Sacchoriza polyschides	CBM32-PL41	CAZ_S-polyschides_M_contig154_1			Carbohydrate-Binding Module Family 32 / Polysaccharide Lyase Family 41 protein		prot_S-polyschides_M_contig154.4218.1
Sacchoriza polyschides	PL41	CAZ_S-polyschides_M_contig154_2					prot_S-polyschides_M_contig154.4220.1
Sacchoriza polyschides	PL41	CAZ_S-polyschides_M_contig1781_1			Polysaccharide Lyase Family 41 protein
Sacchoriza polyschides	PL41	CAZ_S-polyschides_M_contig19032_1			Polysaccharide Lyase Family 41 protein		prot_S-polyschides_M_contig19032.6091.1
Sacchoriza polyschides	PL41	CAZ_S-polyschides_M_contig230_1			Polysaccharide Lyase Family 41 protein
Sacchoriza polyschides	PL41	CAZ_S-polyschides_M_contig230_2			Polysaccharide Lyase Family 41 protein		prot_S-polyschides_M_contig230.7812.1
Sacchoriza polyschides	PL41	CAZ_S-polyschides_M_contig23968_1			Polysaccharide Lyase Family 41 protein
Sacchoriza polyschides	CBM32-PL41	CAZ_S-polyschides_M_contig24680_1			Carbohydrate-Binding Module Family 32 / Polysaccharide Lyase Family 41 protein		prot_S-polyschides_M_contig24680.8430.1
Sacchoriza polyschides	PL41	CAZ_S-polyschides_M_contig2615_1			Polysaccharide Lyase Family 41 protein
Sacchoriza polyschides	PL41	CAZ_S-polyschides_M_contig27428_1			Polysaccharide Lyase Family 41 protein		prot_S-polyschides_M_contig27428.9306.1
Sacchoriza polyschides	PL41	CAZ_S-polyschides_M_contig294_1			Polysaccharide Lyase Family 41 protein		prot_S-polyschides_M_contig294.9848.1
Sacchoriza polyschides	PL41	CAZ_S-polyschides_M_contig294_2			Polysaccharide Lyase Family 41 protein
Sacchoriza polyschides	PL41	CAZ_S-polyschides_M_contig3429_1			Polysaccharide Lyase Family 41 protein		prot_S-polyschides_M_contig3901.12142.1
Sacchoriza polyschides	PL41	CAZ_S-polyschides_M_contig3745_1			Polysaccharide Lyase Family 41 protein
Sacchoriza polyschides	PL41	CAZ_S-polyschides_M_contig3841_1			Polysaccharide Lyase Family 41 protein		prot_S-polyschides_M_contig3841.12004.1
Sacchoriza polyschides	PL41	CAZ_S-polyschides_M_contig385_1			Polysaccharide Lyase Family 41 protein
Sacchoriza polyschides	PL41	CAZ_S-polyschides_M_contig3901_1			Polysaccharide Lyase Family 41 protein		prot_S-polyschides_M_contig3901.12142.1
Sacchoriza polyschides	CBM32-PL41	CAZ_S-polyschides_M_contig4601_1			Carbohydrate-Binding Module Family 32 / Polysaccharide Lyase Family 41 protein		prot_S-polyschides_M_contig4601.13388.1
Sacchoriza polyschides	CBM32-PL41	CAZ_S-polyschides_M_contig490_1			Carbohydrate-Binding Module Family 32 / Polysaccharide Lyase Family 41 protein		prot_S-polyschides_M_contig490.13853.1
Sacchoriza polyschides	PL41	CAZ_S-polyschides_M_contig5027_1			Polysaccharide Lyase Family 41 protein
Sacchoriza polyschides	PL41	CAZ_S-polyschides_M_contig5916_1			Polysaccharide Lyase Family 41 protein
Sacchoriza polyschides	PL41	CAZ_S-polyschides_M_contig7283_1			Polysaccharide Lyase Family 41 protein
Sacchoriza polyschides	CBM32-PL41	CAZ_S-polyschides_M_contig8504_2			Carbohydrate-Binding Module Family 32 / Polysaccharide Lyase Family 41 protein
Sacchoriza polyschides	PL41	CAZ_S-polyschides_M_contig8623_1			Polysaccharide Lyase Family 41 protein
Sphacelaria rigidula	PL41	CAZ_S-rigidula_F_contig12866_1			Polysaccharide Lyase Family 41 protein
Sphacelaria rigidula	PL41	CAZ_S-rigidula_F_contig12933_1			Polysaccharide Lyase Family 41 protein		prot_S-rigidula_F_contig12933.1.1
Sphacelaria rigidula	PL41	CAZ_S-rigidula_F_contig1363_1			Polysaccharide Lyase Family 41 protein		prot_S-rigidula_F_contig1363.6.1
Sphacelaria rigidula	PL41	CAZ_S-rigidula_F_contig22120_1			Polysaccharide Lyase Family 41 protein
Sphacelaria rigidula	CBM32-PL41	CAZ_S-rigidula_F_contig3343_1	Sphacelaria rigidula F contig3343 1		Carbohydrate-Binding Module Family 32 / Polysaccharide Lyase Family 41 protein		prot_S-rigidula_F_contig3343.1.1
Sphacelaria rigidula	PL41	CAZ_S-rigidula_F_contig7458_1			Polysaccharide Lyase Family 41 protein
Sphacelaria rigidula	PL41	CAZ_S-rigidula-F_contig2557_1	Sphacelaria-rigidula F contig2557 1		Polysaccharide Lyase Family 41 protein		prot_S-rigidula_F_contig2557.2.1
Cladosiphon okamuranus	PL41	Cok_S_s015_4664.t1			Polysaccharide Lyase Family 41 protein
Cladosiphon okamuranus	PL41	Cok_S_s017_4945.t1		fragment N-term;	Polysaccharide Lyase Family 41 protein
Cladosiphon okamuranus	PL41	Cok_S_s053_8115.t1		(fragment) splicing problem;	Polysaccharide Lyase Family 41 protein
Cladosiphon okamuranus	PL41	Cok_S_s074_9352.t1			Polysaccharide Lyase Family 41 protein
Cladosiphon okamuranus	PL41	Cok_S_s091_10203.t1			Polysaccharide Lyase Family 41 protein
Cladosiphon okamuranus	PL41	Cok_S_s171_13178.t1		fragment N-term;	Polysaccharide Lyase Family 41 protein
Cladosiphon okamuranus	PL41	Cok_S_s175_13306.t1			Polysaccharide Lyase Family 41 protein
Cladosiphon okamuranus	PL41	Cok_S_s190_13865.t1			Polysaccharide Lyase Family 41 protein
Cladosiphon okamuranus	PL41	Cok_S_s226_14803.t1			Polysaccharide Lyase Family 41 protein
Cladosiphon okamuranus	PL41	Cok_S_s287_16198.t1		fragment N-term / C-term;	Polysaccharide Lyase Family 41 protein
Cladosiphon okamuranus	PL41	Cok_S_s386_17537.t1		fragment N-term;	Polysaccharide Lyase Family 41 protein
Ectocarpus sp7	PL41	Ec-00_000340.1		fragment C-term;	Polysaccharide Lyase Family 41 protein
Ectocarpus sp7	PL41	Ec-00_009490.1	Ectocarpus-sp7 Ec 00 009490		Polysaccharide Lyase Family 41 protein
Ectocarpus sp7	PL41	Ec-00_009560.1		fragment N-term;	Polysaccharide Lyase Family 41 protein
Ectocarpus sp7	PL41	Ec-00_011490.1		fragment C-term;	Polysaccharide Lyase Family 41 protein
Ectocarpus sp7	PL41	Ec-02_004500.1		fragment N-term;	Polysaccharide Lyase Family 41 protein
Ectocarpus sp7	PL41	Ec-02_004690.1	Ectocarpus-sp7 Ec 02 004690		Polysaccharide Lyase Family 41 protein
Ectocarpus sp7	PL41	Ec-02_004695.1	Ectocarpus-sp7 Ec 02 004695		Polysaccharide Lyase Family 41 protein
Ectocarpus sp7	PL41	Ec-05_004070.1		(fragment) splicing problem;	Polysaccharide Lyase Family 41 protein
Ectocarpus sp7	PL41	Ec-07_000700.1		fragment N-term;	Polysaccharide Lyase Family 41 protein
Ectocarpus sp7	PL41	Ec-13_002310.1	Ectocarpus-sp7 Ec 13 002310		Polysaccharide Lyase Family 41 protein
Ectocarpus sp7	PL41	Ec-13_002330.1		(fragment) splicing problem;	Polysaccharide Lyase Family 41 protein
Ectocarpus sp7	PL41	Ec-13_002640.1	Ectocarpus-sp7 Ec 13 002640 1		Polysaccharide Lyase Family 41 protein
Ectocarpus sp7	PL41	Ec-13_002650.1	Ectocarpus-sp7 Ec 13 002650		Polysaccharide Lyase Family 41 protein
Ectocarpus sp7	PL41	Ec-14_001220.1			Polysaccharide Lyase Family 41 protein
Ectocarpus sp7	PL41	Ec-20_001450.1		fragment N-term / C-term;	Polysaccharide Lyase Family 41 protein
Ectocarpus sp7	PL41	Ec-20_003100.1	Ectocarpus-sp7 Ec 20 003100		Polysaccharide Lyase Family 41 protein
Ectocarpus sp7	PL41	Ec-20_003120.1		fragment C-term;	Polysaccharide Lyase Family 41 protein
Ectocarpus sp7	PL41	Ec-25_000290.1	Ectocarpus-sp7 Ec 25 000290		Polysaccharide Lyase Family 41 protein
Ectocarpus sp7	PL41	Ec-25_001080.1	Ectocarpus-sp7 Ec 25 001080		Polysaccharide Lyase Family 41 protein
Ectocarpus sp7	PL41	Ec-25_001090.1	Ectocarpus-sp7 Ec 25 001090		Polysaccharide Lyase Family 41 protein
Saccharina japonica	PL41	SJ00475		fragment N-term;	Polysaccharide Lyase Family 41 protein
Saccharina japonica	PL41	SJ01430		fragment N-term;	Polysaccharide Lyase Family 41 protein
Saccharina japonica	PL41	SJ02107	Saccharina-japonica SJ02107		Polysaccharide Lyase Family 41 protein
Saccharina japonica	PL41	SJ02109	Saccharina-japonica SJ02109		Polysaccharide Lyase Family 41 protein
Saccharina japonica	PL41	SJ02353	Saccharina-japonica SJ02353		Polysaccharide Lyase Family 41 protein
Saccharina japonica	PL41	SJ02360		fragment N-term;	Polysaccharide Lyase Family 41 protein
Saccharina japonica	PL41	SJ02767			Polysaccharide Lyase Family 41 protein
Saccharina japonica	PL41	SJ02768	Saccharina-japonica SJ02768		Polysaccharide Lyase Family 41 protein
Saccharina japonica	PL41	SJ04472		fragment N-term;	Polysaccharide Lyase Family 41 protein
Saccharina japonica	PL41	SJ04474		fragment N-term;	Polysaccharide Lyase Family 41 protein
Saccharina japonica	PL41	SJ04848		fragment C-term;	Polysaccharide Lyase Family 41 protein
Saccharina japonica	PL41	SJ05492	Saccharina-japonica SJ05492		Polysaccharide Lyase Family 41 protein
Saccharina japonica	PL41	SJ05495	Saccharina-japonica SJ05495		Polysaccharide Lyase Family 41 protein
Saccharina japonica	PL41	SJ06662		fragment N-term;	Polysaccharide Lyase Family 41 protein
Saccharina japonica	PL41	SJ08069	Saccharina-japonica SJ08069		Polysaccharide Lyase Family 41 protein
Saccharina japonica	PL41	SJ08071	Saccharina-japonica SJ08071		Polysaccharide Lyase Family 41 protein
Saccharina japonica	PL41	SJ08072	Saccharina-japonica SJ08072		Polysaccharide Lyase Family 41 protein
Saccharina japonica	PL41	SJ09194			Polysaccharide Lyase Family 41 protein
Saccharina japonica	PL41	SJ13735		fragment N-term;	Polysaccharide Lyase Family 41 protein
Saccharina japonica	PL41	SJ13736		fragment N-term / C-term;	Polysaccharide Lyase Family 41 protein
Saccharina japonica	PL41	SJ13738	Saccharina-japonica SJ13738		Polysaccharide Lyase Family 41 protein
Saccharina japonica	PL41	SJ13743		fragment N-term;	Polysaccharide Lyase Family 41 protein
Saccharina japonica	PL41	SJ13745		fragment N-term / C-term;	Polysaccharide Lyase Family 41 protein
Saccharina japonica	PL41	SJ13867		fragment N-term;	Polysaccharide Lyase Family 41 protein
Saccharina japonica	PL41	SJ17681		fragment N-term;	Polysaccharide Lyase Family 41 protein
Saccharina japonica	PL41	SJ17954	Saccharina-japonica SJ17954		Polysaccharide Lyase Family 41 protein
Saccharina japonica	PL41	SJ17956		fragment N-term;	Polysaccharide Lyase Family 41 protein
Saccharina japonica	PL41	SJ17961		fragment C-term;	Polysaccharide Lyase Family 41 protein
Saccharina japonica	PL41	SJ17963	Saccharina-japonica SJ17963		Polysaccharide Lyase Family 41 protein
Cladosiphon okamuranus	PL41-CBM32	Cok_S_s149_12458.t1			Polysaccharide Lyase Family 41 protein / Carbohydrate-Binding Module Family 32 protein
Ectocarpus sp7	PL41-CBM32	Ec-13_000240.1	Ectocarpus-sp7 Ec-13 000240 1		Polysaccharide Lyase Family 41 protein / Carbohydrate-Binding Module Family 32 protein
Ectocarpus siliculosus (ec864)	PL41-CBM32	prot_E-siliculosus-1a_M_contig14.3207.1		fragment N-term;	Polysaccharide Lyase Family 41 protein / Carbohydrate-Binding Module Family 32 protein
Saccharina japonica	PL41-CBM32	SJ22237	Saccharina-japonica SJ22237		Polysaccharide Lyase Family 41 protein / Carbohydrate-Binding Module Family 32 protein
Cladosiphon okamuranus	PL41-CBM32-CBM32	Cok_S_s020_5337.t1			Polysaccharide Lyase Family 41 protein / Carbohydrate-Binding Module Family 32 protein
Cladosiphon okamuranus	PL41-CBM32-CBM32	Cok_S_s117_11319.t1			Polysaccharide Lyase Family 41 protein / Carbohydrate-Binding Module Family 32 protein
Cladosiphon okamuranus	PL41-CBM32-CBM32	Cok_S_s309_16593.t1			Polysaccharide Lyase Family 41 protein / Carbohydrate-Binding Module Family 32 protein
Ectocarpus sp7	PL41-CBM32-CBM32	Ec-06_005280.1	Ectocarpus-sp7 Ec-06 005280.1		Polysaccharide Lyase Family 41 protein / Carbohydrate-Binding Module Family 32 protein
Ectocarpus sp7	PL41-CBM32-CBM32	Ec-12_002200.1	Ectocarpus-sp7 Ec-12 002200		Polysaccharide Lyase Family 41 protein / Carbohydrate-Binding Module Family 32 protein
Ectocarpus sp7	PL41-CBM32-CBM32	Ec-12_002640.1		fragment N-term;	Polysaccharide Lyase Family 41 protein / Carbohydrate-Binding Module Family 32 protein
Ectocarpus sp7	PL41-CBM32-CBM32	Ec-17_004360.1		fragment N-term;	Polysaccharide Lyase Family 41 protein / Carbohydrate-Binding Module Family 32 protein
Ectocarpus siliculosus (ec864)	PL41-CBM32-CBM32	prot_E-siliculosus-1a_M_contig447.11773.1			Polysaccharide Lyase Family 41 protein / Carbohydrate-Binding Module Family 32 protein
Saccharina japonica	PL41-CBM32-CBM32	SJ01197	Saccharina-japonica SJ01197		Polysaccharide Lyase Family 41 protein / Carbohydrate-Binding Module Family 32 protein
Saccharina japonica	PL41-CBM32-CBM32	SJ02438	Saccharina-japonica SJ02438		Polysaccharide Lyase Family 41 protein / Carbohydrate-Binding Module Family 32 protein
Saccharina japonica	PL41-CBM32-CBM32	SJ10697	Saccharina-japonica SJ10697		Polysaccharide Lyase Family 41 protein / Carbohydrate-Binding Module Family 32 protein
Saccharina japonica	PL41-CBM32-CBM32	SJ12717	Saccharina-japonica SJ12717		Polysaccharide Lyase Family 41 protein / Carbohydrate-Binding Module Family 32 protein
Desmarestia herbacea	DEHU-reductase	prot_D-herbacea_F_contig1152.1143.1			4-deoxy-L-erythro-5-hexoseulose uronic acid reductase
Desmarestia herbacea	DEHU-reductase	prot_D-herbacea_F_contig404.10617.1			4-deoxy-L-erythro-5-hexoseulose uronic acid reductase
Desmarestia herbacea	DEHU-reductase	prot_D-herbacea_F_contig404.10618.1			4-deoxy-L-erythro-5-hexoseulose uronic acid reductase
Desmarestia herbacea	DEHU-reductase	prot_D-herbacea_M_contig193.4601.1	Desmarestia-herbacea M contig193.4601.1		4-deoxy-L-erythro-5-hexoseulose uronic acid reductase
Desmarestia herbacea	DEHU-reductase	prot_D-herbacea_M_contig193.4602.1	Desmarestia-herbacea M contig193.4602.1		4-deoxy-L-erythro-5-hexoseulose uronic acid reductase
Dictyota dichotoma	DEHU-reductase	prot_D-dichotoma_M_contig1862.5570.1	Dictyota-dichotoma M contig1862.5570.1		4-deoxy-L-erythro-5-hexoseulose uronic acid reductase
Dictyota dichotoma	DEHU-reductase	prot_D-dichotoma_M_contig50.15300.1	Dictyota-dichotoma M contig50.15300.1		4-deoxy-L-erythro-5-hexoseulose uronic acid reductase
Discosporangium mesarthrocarpus	DEHU-reductase	prot_D-mesarthrocarpus_M_Contig1456.2.1			4-deoxy-L-erythro-5-hexoseulose uronic acid reductase
Discosporangium mesarthrocarpus	DEHU-reductase	prot_D-mesarthrocarpus_M_Contig6613.4.1			4-deoxy-L-erythro-5-hexoseulose uronic acid reductase
Chordaria linearis	DEHU-reductase	prot_C-linearis_contig9.16639.1	Chordaria-linearis contig9.16639.1		4-deoxy-L-erythro-5-hexoseulose uronic acid reductase
Chordaria linearis	DEHU-reductase	prot_C-linearis_contig9.16642.1	Chordaria-linearis contig9.16642.1		4-deoxy-L-erythro-5-hexoseulose uronic acid reductase
Ectocarpus sp7	DEHU-reductase	Ec-09_001250.1	Ectocarpus-sp7 Ec-09 001250.1		4-deoxy-L-erythro-5-hexoseulose uronic acid reductase
Ectocarpus sp7	DEHU-reductase	Ec-09_001320.1	Ectocarpus-sp7 Ec-09 001320.1		4-deoxy-L-erythro-5-hexoseulose uronic acid reductase
Ectocarpus sp7	DEHU-reductase	Ec-25_002130.1	Ectocarpus-sp7 Ec-25 002130.1		4-deoxy-L-erythro-5-hexoseulose uronic acid reductase
Pylaiella littoralis	DEHU-reductase	prot_P-littoralis_Contig367.54.1	Pylaiella-littoralis Contig367.54.1		4-deoxy-L-erythro-5-hexoseulose uronic acid reductase
Pylaiella littoralis	DEHU-reductase	prot_P-littoralis_Contig768.3.12	Pylaiella-littoralis Contig768.3.12		4-deoxy-L-erythro-5-hexoseulose uronic acid reductase
Scytosiphon promiscuus	DEHU-reductase	prot_S-promiscuus_F_Contig316.22.1			4-deoxy-L-erythro-5-hexoseulose uronic acid reductase
Ascophyllum nodosum	DEHU-reductase	prot_A-nodosum_M_contig1956.1.3	Ascophyllum-nodosum M contig1956.1.3		4-deoxy-L-erythro-5-hexoseulose uronic acid reductase
Ascophyllum nodosum	DEHU-reductase	prot_A-nodosum_M_contig1956.5.1	Ascophyllum-nodosum M contig1956.5.1		4-deoxy-L-erythro-5-hexoseulose uronic acid reductase
Ascophyllum nodosum	DEHU-reductase	prot_A-nodosum_M_contig2743.1.1	Ascophyllum-nodosum M contig2743.1.1		4-deoxy-L-erythro-5-hexoseulose uronic acid reductase
Ascophyllum nodosum	DEHU-reductase	prot_A-nodosum_M_contig545.11.1	Ascophyllum-nodosum M contig545.11.1		4-deoxy-L-erythro-5-hexoseulose uronic acid reductase
Ascophyllum nodosum	DEHU-reductase	prot_A-nodosum_M_contig545.2.1	Ascophyllum-nodosum M contig545.2.1		4-deoxy-L-erythro-5-hexoseulose uronic acid reductase
Ascophyllum nodosum	DEHU-reductase	prot_A-nodosum_M_contig545.21.3	Ascophyllum-nodosum M contig545.21.3		4-deoxy-L-erythro-5-hexoseulose uronic acid reductase
Ascophyllum nodosum	DEHU-reductase	prot_A-nodosum_M_contig545.22.1	Ascophyllum-nodosum M contig545.22.1		4-deoxy-L-erythro-5-hexoseulose uronic acid reductase
Fucus distichus	DEHU-reductase	prot_F-distichus_contig13185.2578.1	Fucus-distichus contig13185.2578.1		4-deoxy-L-erythro-5-hexoseulose uronic acid reductase
Fucus distichus	DEHU-reductase	prot_F-distichus_contig3100.10031.1	Fucus-distichus contig3100.10031.1		4-deoxy-L-erythro-5-hexoseulose uronic acid reductase
Fucus distichus	DEHU-reductase	prot_F-distichus_contig48331.13161.1	Fucus-distichus contig48331.13161.1		4-deoxy-L-erythro-5-hexoseulose uronic acid reductase
Fucus serratus	DEHU-reductase	prot_F-serratus_M_contig1624.4129.1	Fucus-serratus M contig1624.4129.1		4-deoxy-L-erythro-5-hexoseulose uronic acid reductase
Fucus serratus	DEHU-reductase	prot_F-serratus_M_contig1624.4130.1	Fucus-serratus M contig1624.4130.1		4-deoxy-L-erythro-5-hexoseulose uronic acid reductase
Fucus serratus	DEHU-reductase	prot_F-serratus_M_contig55.15704.1	Fucus-serratus M contig55.15704.1		4-deoxy-L-erythro-5-hexoseulose uronic acid reductase
Fucus serratus	DEHU-reductase	prot_F-serratus_M_contig55.15710.1	Fucus-serratus M contig55.15710.1		4-deoxy-L-erythro-5-hexoseulose uronic acid reductase
Fucus serratus	DEHU-reductase	prot_F-serratus_M_contig55.15713.1	Fucus-serratus M contig55.15713.1		4-deoxy-L-erythro-5-hexoseulose uronic acid reductase
Pelvetia canaliculata	DEHU-reductase	prot_P-canaliculata_contig1071.938.1			4-deoxy-L-erythro-5-hexoseulose uronic acid reductase
Pelvetia canaliculata	DEHU-reductase	prot_P-canaliculata_contig3370.14431.1			4-deoxy-L-erythro-5-hexoseulose uronic acid reductase
Pelvetia canaliculata	DEHU-reductase	prot_P-canaliculata_contig402.15827.1			4-deoxy-L-erythro-5-hexoseulose uronic acid reductase
Pelvetia canaliculata	DEHU-reductase	prot_P-canaliculata_contig760.21218.1			4-deoxy-L-erythro-5-hexoseulose uronic acid reductase
Macrocystis pyrifera	DEHU-reductase	prot_M-pyrifera_M_contig51885.13541.1			4-deoxy-L-erythro-5-hexoseulose uronic acid reductase
Saccharina japonica	DEHU-reductase	SJ19012	Saccharina-japonica SJ19012		4-deoxy-L-erythro-5-hexoseulose uronic acid reductase	SjRed (Inoue & Ojima 2021; https://doi.org/10.1016/j.bbrc.2021.01.090)
Porterinema fluviatile	DEHU-reductase	prot_P-fluviatile_contig24.5421.1			4-deoxy-L-erythro-5-hexoseulose uronic acid reductase
Porterinema fluviatile	DEHU-reductase	prot_P-fluviatile_contig32.7638.1			4-deoxy-L-erythro-5-hexoseulose uronic acid reductase
Heribaudella fluviatilis	DEHU-reductase	prot_H-fluviatilis_contig2654.15914.1			4-deoxy-L-erythro-5-hexoseulose uronic acid reductase
Heribaudella fluviatilis	DEHU-reductase	prot_H-fluviatilis_contig52460.29131.1			4-deoxy-L-erythro-5-hexoseulose uronic acid reductase
Heribaudella fluviatilis	DEHU-reductase	prot_H-fluviatilis_contig5949.31590.1			4-deoxy-L-erythro-5-hexoseulose uronic acid reductase
Sacchoriza dermatodea	DEHU-reductase	prot_S-dermatodea_contig18381.4341.1			4-deoxy-L-erythro-5-hexoseulose uronic acid reductase
Sacchoriza polyschides	DEHU-reductase	prot_S-polyschides_F_contig14839.3420.1			4-deoxy-L-erythro-5-hexoseulose uronic acid reductase
Sacchoriza polyschides	DEHU-reductase	prot_S-polyschides_F_contig390.11587.1	Saccorhiza-polyschides F contig390.11587.1		4-deoxy-L-erythro-5-hexoseulose uronic acid reductase
Chrysoparadoxa australica	DEHU-reductase	prot_C-australica_Contig_16760.1.1			4-deoxy-L-erythro-5-hexoseulose uronic acid reductase
Chrysoparadoxa australica	DEHU-reductase	prot_C-australica_Contig_2814.2.1			4-deoxy-L-erythro-5-hexoseulose uronic acid reductase
Heterosigma akashiwo	DEHU-reductase	prot_H-akashiwo_Contig54.15.1	Heterosigma-akashiwo Contig54.15.1		4-deoxy-L-erythro-5-hexoseulose uronic acid reductase
Phaeothamnion wetherbeei	DEHU-reductase	prot_P-wetherbeei_contig10525.1.1	Phaeothamnion-wetherbeei contig10525.1.1		4-deoxy-L-erythro-5-hexoseulose uronic acid reductase
Phaeothamnion wetherbeei	DEHU-reductase	prot_P-wetherbeei_contig14107.1.1			4-deoxy-L-erythro-5-hexoseulose uronic acid reductase
Phaeothamnion wetherbeei	DEHU-reductase	prot_P-wetherbeei_contig23122.1.1			4-deoxy-L-erythro-5-hexoseulose uronic acid reductase
Phaeothamnion wetherbeei	DEHU-reductase	prot_P-wetherbeei_contig5341.1.1	Phaeothamnion-wetherbeei contig5341.1.1		4-deoxy-L-erythro-5-hexoseulose uronic acid reductase
Phaeothamnion wetherbeei	DEHU-reductase	prot_P-wetherbeei_contig5699.4.1			4-deoxy-L-erythro-5-hexoseulose uronic acid reductase
Schizocladia ischiensis	DEHU-reductase	prot_S-ischiensis_contig12.2692.1	Schizocladia-ischiensis contig12.2692.1		4-deoxy-L-erythro-5-hexoseulose uronic acid reductase
Tribonema minus (UTEX B 3156)	DEHU-reductase	203199	Tribonema-minus 203199		4-deoxy-L-erythro-5-hexoseulose uronic acid reductase
Tribonema minus (UTEX B 3156)	DEHU-reductase	207904			4-deoxy-L-erythro-5-hexoseulose uronic acid reductase
Fucus distichus	DEHU-reductase	prot_F-distichus_contig18696.5867.1	Fucus-distichus contig18696.5867.1		4-deoxy-L-erythro-5-hexoseulose uronic acid reductase
Sphacelaria rigidula	DEHU-reductase	prot_S-rigidula_F_contig5580.1.1	Sphacelaria-rigidula F contig5580.1.1		4-deoxy-L-erythro-5-hexoseulose uronic acid reductase
Heribaudella fluviatilis	DEHU-reductase	prot_H-fluviatilis_contig2654.15914.1	Heribaudella-fluviatilis contig2654.15914.1		4-deoxy-L-erythro-5-hexoseulose uronic acid reductase
Heribaudella fluviatilis	DEHU-reductase	prot_H-fluviatilis_contig5949.31590.1	Heribaudella-fluviatilis contig5949.31590.1		4-deoxy-L-erythro-5-hexoseulose uronic acid reductase
Sphacelaria rigidula	DEHU-reductase	prot_S-rigidula_F_contig5252.2.1	Sphacelaria-rigidula F contig5252.2.1		4-deoxy-L-erythro-5-hexoseulose uronic acid reductase
Desmarestia dudresnayi	DEHU-reductase	prot_D-dudresnayi_contig5537.21549.1	Desmarestia-dudresnayi contig5537.21549.1		4-deoxy-L-erythro-5-hexoseulose uronic acid reductase
Ascophyllum nodosum	GH88	CAZ_A-nodosum_M_contig144_1	Ascophyllum nodosum M contig144 1		Glycoside Hydrolase Family 88 protein		prot_A-nodosum_M_contig144.5.1
Ascophyllum nodosum	GH88	CAZ_A-nodosum_M_contig144_2	Ascophyllum nodosum M contig144 2		Glycoside Hydrolase Family 88 protein
Ascophyllum nodosum	GH88	CAZ_A-nodosum_M_contig1579_1			Glycoside Hydrolase Family 88 protein		prot_A-nodosum_M_contig1579.4.1
Ascophyllum nodosum	GH88	CAZ_A-nodosum_M_contig2091_1	Ascophyllum nodosum M contig2091 1		Glycoside Hydrolase Family 88 protein		prot_A-nodosum_M_contig2091.5.1
Ascophyllum nodosum	GH88	CAZ_A-nodosum_M_contig3058_1	Ascophyllum nodosum M contig3058 1		Glycoside Hydrolase Family 88 protein
Ascophyllum nodosum	GH88	CAZ_A-nodosum_M_contig3880_1	Ascophyllum nodosum M contig3880 1		Glycoside Hydrolase Family 88 protein		prot_A-nodosum_M_contig3880.3.1
Ascophyllum nodosum	GH88	CAZ_A-nodosum_M_contig4102_1	Ascophyllum nodosum M contig4102 1		Glycoside Hydrolase Family 88 protein		prot_A-nodosum_M_contig4102.2.1
Ascophyllum nodosum	GH88	CAZ_A-nodosum_M_contig4632_1	Ascophyllum nodosum M contig4632 1		Glycoside Hydrolase Family 88 protein		prot_A-nodosum_M_contig4632.2.1
Ascophyllum nodosum	GH88	CAZ_A-nodosum_M_contig7208_1	Ascophyllum nodosum M contig7208 1		Glycoside Hydrolase Family 88 protein		prot_A-nodosum_M_contig7208.1.1
Ascophyllum nodosum	GH88	CAZ_A-nodosum_M_contig91_1	Ascophyllum nodosum M contig91 1		Glycoside Hydrolase Family 88 protein		prot_A-nodosum_M_contig91.8.2
Chordaria linearis	GH88	CAZ_C-linearis_contig61_2	Chordaria-linearis contig61 2		Glycoside Hydrolase Family 88 protein		prot_C-linearis_contig61.13436.1
Dictyota dichotoma	GH88	CAZ_D-dichotoma_M_contig1639_1	Dictyota-dichotoma M contig1639 1		Glycoside Hydrolase Family 88 protein		prot_D-dichotoma_M_contig1639.4435.1
Dictyota dichotoma	GH88	CAZ_D-dichotoma_M_contig808_2	Dictyota-dichotoma M contig808 2		Glycoside Hydrolase Family 88 protein		prot_D-dichotoma_M_contig808.18929.1
Desmarestia dudresnayi	GH88	CAZ_D-dudresnayi_contig15037_1	Desmarestia-dudresnayi contig15037 1		Glycoside Hydrolase Family 88 protein		prot_D-dudresnayi_contig15037.4596.1
Desmarestia herbacea	GH88	CAZ_D-herbacea_F_contig1706_1			Glycoside Hydrolase Family 88 protein
Desmarestia herbacea	GH88	CAZ_D-herbacea_F_contig236_2	Desmarestia-herbacea F contig236 2		Glycoside Hydrolase Family 88 protein		prot_D-herbacea_F_contig236.6379.1
Desmarestia herbacea	GH88	CAZ_D-herbacea_F_contig565_1	Desmarestia-herbacea F contig565 1		Glycoside Hydrolase Family 88 protein		prot_D-herbacea_F_contig565.13052.1
Desmarestia herbacea	GH88	CAZ_D-herbacea_M_contig142_1	Desmarestia-herbacea M contig142 1		Glycoside Hydrolase Family 88 protein		prot_D-herbacea_M_contig142.2547.1
Desmarestia herbacea	GH88	CAZ_D-herbacea_M_contig459_1	Desmarestia-herbacea M contig459 1		Glycoside Hydrolase Family 88 protein		prot_D-herbacea_M_contig459.11163.1
Discosporangium mesarthrocarpus	GH88	CAZ_D-mesarthrocarpus_Contig581_1	Discosporangium-mesarthrocarpus Contig581 1		Glycoside Hydrolase Family 88 protein		prot_D-mesarthrocarpus_Contig581.1.1
Fucus distichus	GH88	CAZ_F-distichus_contig17461_1	Fucus-distichus contig17461 1		Glycoside Hydrolase Family 88 protein
Fucus distichus	GH88	CAZ_F-distichus_contig20698_1	Fucus-distichus contig20698 1		Glycoside Hydrolase Family 88 protein		prot_F-distichus_contig20698.7021.1
Fucus distichus	GH88	CAZ_F-distichus_contig30896_1			Glycoside Hydrolase Family 88 protein		prot_F-distichus_contig30896.10010.1
Fucus distichus	GH88	CAZ_F-distichus_contig5762_1	Fucus-distichus contig5762 1		Glycoside Hydrolase Family 88 protein		prot_F-distichus_contig5762.14553.1
Fucus distichus	GH88	CAZ_F-distichus_contig78729_1			Glycoside Hydrolase Family 88 protein		prot_F-distichus_contig78729.17268.1
Fucus distichus	GH88	CAZ_F-distichus_contig9624_1			Glycoside Hydrolase Family 88 protein		prot_F-distichus_contig9624.19074.1
Fucus serratus	GH88	CAZ_F-serratus_M_contig1101_1	Fucus-serratus M contig1101 1		Glycoside Hydrolase Family 88 protein
Fucus serratus	GH88	CAZ_F-serratus_M_contig1101_2	Fucus-serratus M contig1101 2		Glycoside Hydrolase Family 88 protein		prot_F-serratus_M_contig1101.963.1
Fucus serratus	GH88	CAZ_F-serratus_M_contig1243_1			Glycoside Hydrolase Family 88 protein
Fucus serratus	GH88	CAZ_F-serratus_M_contig1243_2	Fucus-serratus M contig1243 2		Glycoside Hydrolase Family 88 protein
Fucus serratus	GH88	CAZ_F-serratus_M_contig1243_3			Glycoside Hydrolase Family 88 protein		prot_F-serratus_M_contig1243.1861.1
Fucus serratus	GH88	CAZ_F-serratus_M_contig14_1	Fucus-serratus M contig14 1		Glycoside Hydrolase Family 88 protein		prot_F-serratus_M_contig14.2898.1
Fucus serratus	GH88	CAZ_F-serratus_M_contig199_1	Fucus-serratus M contig199 1		Glycoside Hydrolase Family 88 protein		prot_F-serratus_M_contig199.5871.1
Fucus serratus	GH88	CAZ_F-serratus_M_contig199_2	Fucus-serratus M contig199 2		Glycoside Hydrolase Family 88 protein
Fucus serratus	GH88	CAZ_F-serratus_M_contig199_3	Fucus-serratus M contig199 3		Glycoside Hydrolase Family 88 protein
Fucus serratus	GH88	CAZ_F-serratus_M_contig3660_1	Fucus-serratus M contig3660 1		Glycoside Hydrolase Family 88 protein		prot_F-serratus_M_contig3660.11647.1
Fucus serratus	GH88	CAZ_F-serratus_M_contig3660_2	Fucus-serratus M contig3660 2		Glycoside Hydrolase Family 88 protein
Fucus serratus	GH88	CAZ_F-serratus_M_contig4372_1			Glycoside Hydrolase Family 88 protein		prot_F-serratus_M_contig4372.13386.1
Fucus serratus	GH88	CAZ_F-serratus_M_contig4372_2			Glycoside Hydrolase Family 88 protein
Fucus serratus	GH88	CAZ_F-serratus_M_contig4603_1	Fucus-serratus M contig4603 1		Glycoside Hydrolase Family 88 protein
Fucus serratus	GH88	CAZ_F-serratus_M_contig4837_1	Fucus-serratus M contig4837 1		Glycoside Hydrolase Family 88 protein
Fucus serratus	GH88	CAZ_F-serratus_M_contig5445_1	Fucus-serratus M contig5445 1		Glycoside Hydrolase Family 88 protein		prot_F-serratus_M_contig5445.15615.1
Fucus serratus	GH88	CAZ_F-serratus_M_contig5969_1	Fucus-serratus M contig5969 1		Glycoside Hydrolase Family 88 protein		prot_F-serratus_M_contig5969.16532.1
Fucus serratus	GH88	CAZ_F-serratus_M_contig6323_1	Fucus-serratus M contig6323 1		Glycoside Hydrolase Family 88 protein		prot_F-serratus_M_contig6323.17205.1
Fucus serratus	GH88	CAZ_F-serratus_M_contig751_1	Fucus-serratus M contig751 1		Glycoside Hydrolase Family 88 protein		prot_F-serratus_M_contig751.18786.1
Fucus serratus	GH88	CAZ_F-serratus_M_contig6568_1			Glycoside Hydrolase Family 88 protein
Fucus serratus	GH88	CAZ_F-serratus_M_contig6946_1			Glycoside Hydrolase Family 88 protein		prot_F-serratus_M_contig6946.18055.1
Macrocystis pyrifera	GH88	CAZ_M-pyrifera_M_contig7087_1			Glycoside Hydrolase Family 88 protein
Macrocystis pyrifera	GH88	CAZ_M-pyrifera_M_contig7455_1			Glycoside Hydrolase Family 88 protein
Porterinema fluviatile	GH88	CAZ_P-fluviatile_contig4_13	Porterinema-fluviatile contig4 13		Glycoside Hydrolase Family 88 protein
Porterinema fluviatile	GH88	CAZ_P-fluviatile_contig4_14	Porterinema-fluviatile contig4 14		Glycoside Hydrolase Family 88 protein
Porterinema fluviatile	GH88	CAZ_P-fluviatile_contig4_2	Porterinema-fluviatile contig4 2		Glycoside Hydrolase Family 88 protein		prot_P-fluviatile_contig4.9343.1
Pylaiella littoralis	GH88	CAZ_P-littoralis_Contig155_1	Pylaiella littoralis Contig155 1		Glycoside Hydrolase Family 88 protein		prot_P-littoralis_Contig155.17.2
Pylaiella littoralis	GH88	CAZ_P-littoralis_Contig334_1	Pylaiella littoralis Contig334 1		Glycoside Hydrolase Family 88 protein		prot_P-littoralis_Contig334.59.2
Sacchoriza dermatodea	GH88	CAZ_S-dermatodea_contig3016_1	Saccorhiza-polyschides F contig3584 1		Glycoside Hydrolase Family 88 protein
Schizocladia ischiensis	GH88	CAZ_S-ischiensis_contig12_7	Schizocladia-ischiensis contig12 7		Glycoside Hydrolase Family 88 protein		prot_S-ischiensis_contig12.2758.1
Saccharina latissima	GH88	CAZ_S-latissima_F_contig402_2	Saccharina-latissima F contig402 2		Glycoside Hydrolase Family 88 protein		prot_S-latissima_F_contig402.11169.1
Saccharina latissima	GH88	CAZ_S-latissima_F_contig554_3	Saccharina-latissima F contig554 3		Glycoside Hydrolase Family 88 protein		prot_S-latissima_F_contig554.13279.1
Sacchoriza polyschides	GH88	CAZ_S-polyschides_F_contig3584_1	Saccorhiza-dermatodea contig3016 1		Glycoside Hydrolase Family 88 protein		prot_S-polyschides_F_contig3584.10771.1
Sacchoriza polyschides	GH88	CAZ_S-polyschides_M_contig5637_1	Saccorhiza-polyschides M contig5637 1		Glycoside Hydrolase Family 88 protein		prot_S-polyschides_M_contig5637.14890.1
Sphacelaria rigidula	GH88	CAZ_S-rigidula_F_contig3236_1	Sphacelaria-rigidula-F contig3236 1		Glycoside Hydrolase Family 88 protein
Sphacelaria rigidula	GH88	CAZ_S-rigidula_F_contig6144_1	Sphacelaria-rigidula-F contig6144 1		Glycoside Hydrolase Family 88 protein		prot_S-rigidula_F_contig6144.1.1
Sphacelaria rigidula	GH88	CAZ_S-rigidula_F_contig860_1			Glycoside Hydrolase Family 88 protein		prot_S-rigidula_F_contig860.1.1
Cladosiphon okamuranus	GH88	Cok_S_s046_7658.t1			Glycoside Hydrolase Family 88 protein
Ectocarpus sp7	GH88	Ec-00_007270.1	Ectocarpus-sp7 Ec-00 007270.1		Glycoside Hydrolase Family 88 protein
Ectocarpus sp7	GH88	Ec-02_002930.1		fragment N-term;	Glycoside Hydrolase Family 88 protein
Ectocarpus sp7	GH88	Ec-02_002970.1	Ectocarpus-sp7 Ec-02 002970.1		Glycoside Hydrolase Family 88 protein
Ectocarpus sp7	GH88	Ec-02_002980.1	Ectocarpus-sp7 Ec-02 002980.1		Glycoside Hydrolase Family 88 protein
Ectocarpus sp7	GH88	Ec-02_003000.1			Glycoside Hydrolase Family 88 protein
Ectocarpus sp7	GH88	Ec-26_003810.1	Ectocarpus-sp7 Ec-26 003810 1		Glycoside Hydrolase Family 88 protein
Ectocarpus siliculosus (ec864)	GH88	prot_E-siliculosus-1a_M_contig112.1443.1			Glycoside Hydrolase Family 88 protein
Ectocarpus siliculosus (ec864)	GH88	prot_E-siliculosus-1a_M_contig112.1444.1			Glycoside Hydrolase Family 88 protein
Ectocarpus siliculosus (ec864)	GH88	prot_E-siliculosus-1a_M_contig112.1447.1		fragment N-term;	Glycoside Hydrolase Family 88 protein
Ectocarpus siliculosus (ec864)	GH88	prot_E-siliculosus-1a_M_contig207.6392.1			Glycoside Hydrolase Family 88 protein
Ectocarpus siliculosus (ec864)	GH88	prot_E-siliculosus-1a_M_contig441.11760.1		fragment C-term;	Glycoside Hydrolase Family 88 protein
Saccharina japonica	GH88	SJ13212	Saccharina-japonica SJ13212		Glycoside Hydrolase Family 88 protein
Saccharina japonica	GH88	SJ15657		(fragment) splicing problem;	Glycoside Hydrolase Family 88 protein
Fucan/fucoidan metabolism
		Precursors
Ascophyllum nodosum	GM46D	prot_A-nodosum_M_contig3803.6.1	Ascophyllum-nodosum M contig3803.6.1		GDP-mannose 4,6-dehydratases
Ascophyllum nodosum	GM46D	prot_A-nodosum_M_contig876.19.2	Ascophyllum-nodosum M contig876.19.2		GDP-mannose 4,6-dehydratases
Chordaria linearis	GM46D	prot_C-linearis_contig109.1106.1	Chordaria-linearis contig109.1106.1		GDP-mannose 4,6-dehydratases
Chordaria linearis	GM46D	prot_C-linearis_contig14.2916.1	Chordaria-linearis contig14.2916.1		GDP-mannose 4,6-dehydratases
Desmarestia dudresnayi	GM46D	prot_D-dudresnayi_contig17751.6610.1	Desmarestia-dudresnayi contig17751.6610.1		GDP-mannose 4,6-dehydratases
Desmarestia dudresnayi	GM46D	prot_D-dudresnayi_contig7301.25069.1	Desmarestia-dudresnayi contig7301.25069.1		GDP-mannose 4,6-dehydratases
Desmarestia herbacea	GM46D	prot_D-herbacea_F_contig1152.1134.1	Desmarestia-herbacea F contig1152.1134.1		GDP-mannose 4,6-dehydratases
Desmarestia herbacea	GM46D	prot_D-herbacea_F_contig226.6019.1	Desmarestia-herbacea F contig226.6019.1		GDP-mannose 4,6-dehydratases
Desmarestia herbacea	GM46D	prot_D-herbacea_F_contig29.7907.1	Desmarestia-herbacea F contig29.7907.1		GDP-mannose 4,6-dehydratases
Dictyota dichotoma	GM46D	prot_D-dichotoma_M_contig2364.8033.1	Dictyota-dichotoma M contig2364.8033.1		GDP-mannose 4,6-dehydratases
Dictyota dichotoma	GM46D	prot_D-dichotoma_M_contig243.8319.1	Dictyota-dichotoma M contig243.8319.1		GDP-mannose 4,6-dehydratases
Ectocarpus sp7	GM46D	Ec-11_005510.1	Ectocarpus-sp7 Ec-11 005510.1		GDP-mannose 4,6-dehydratases
Ectocarpus sp7	GM46D	Ec-28_003400.1	Ectocarpus-sp7 Ec-28 003400.1		GDP-mannose 4,6-dehydratases
Fucus serratus	GM46D	prot_F-serratus_M_contig143.3080.1	Fucus-serratus M contig143.3080.1		GDP-mannose 4,6-dehydratases
Fucus serratus	GM46D	prot_F-serratus_M_contig505.14921.1	Fucus-serratus M contig505.14921.1		GDP-mannose 4,6-dehydratases
Saccharina japonica	GM46D	SJ21655			GDP-mannose 4,6-dehydratases
Saccharina japonica	GM46D	SJ04008	Sacharrina-japonica SJ04008		GDP-mannose 4,6-dehydratases
Saccharina latissima	GM46D	prot_S-latissima_F_contig2353.7358.1	Saccharina-latissima F contig2353.7358.1		GDP-mannose 4,6-dehydratases
Saccharina latissima	GM46D	prot_S-latissima_F_contig380.10808.1	Saccharina-latissima F contig380.10808.1		GDP-mannose 4,6-dehydratases
Schizocladia ischiensis	GM46D	prot_S-ischiensis_contig118.2490.1	Schizocladia-ischiensis contig118.2490.1		GDP-mannose 4,6-dehydratases
Schizocladia ischiensis	GM46D	prot_S-ischiensis_contig47.13637.1	Schizocladia-ischiensis contig47.13637.1		GDP-mannose 4,6-dehydratases
Sphacelaria rigidula	GM46D	prot_S-rigidula_F_contig16155.1.1	Sphacelaria-rigidula F contig16155.1.1		GDP-mannose 4,6-dehydratases
Sphacelaria rigidula	GM46D	prot_S-rigidula_F_contig4471.1.1	Sphacelaria-rigidula F contig4471.1.1		GDP-mannose 4,6-dehydratases
Chrysoparadoxa australica	GM46D	prot_C-australica_Contig_313.12.1	Chrysoparadoxa-australica Contig 313.12.1		GDP-mannose 4,6-dehydratases
Tribonema minus (UTEX B 3156)	GM46D	270105	Tribonema-minus 270105		GDP-mannose 4,6-dehydratases
Heterosigma akashiwo	GM46D	prot_H-akashiwo_Contig410.3.1	Heterosigma-akashiwo Contig410.3.1		GDP-mannose 4,6-dehydratases
Fucus distichus	GM46D	prot_F-distichus_contig5183.13671.1	Fucus-distichus contig5183.13671.1		GDP-mannose 4,6-dehydratases
Porterinema fluviatile	GM46D	prot_P-fluviatile_contig8.14465.1	Porterinema-fluviatile contig8.14465.1		GDP-mannose 4,6-dehydratases
Pylaiella littoralis	GM46D	prot_P-littoralis_Contig69.70.1	Pylaiella-littoralis Contig69.70.1		GDP-mannose 4,6-dehydratases
Heribaudella fluviatilis	GM46D	prot_H-fluviatilis contig40144.23813.1	Heribaudellia-fluviatilis contig40144.23813.1		GDP-mannose 4,6-dehydratases
Sacchoriza polyschides	GM46D	prot_S-polyschides_M_contig10743.668.1	Sacchoriza-polyschides M contig10743.668.1		GDP-mannose 4,6-dehydratases
Heribaudella fluviatilis	GM46D	prot_H-fluviatilis_contig50486.28372.1	Heribaudellia-fluviatilis contig50486.28372.1		GDP-mannose 4,6-dehydratases
Ascophyllum nodosum	GFS	prot_A-nodosum_M_contig1139.18.2	Ascophyllum-nodosum M contig1139.18.
Chordaria linearis	GFS	prot_C-linearis_contig42.10416.1	Chordaria-linearis contig42.10416
Chrysoparadoxa australica	GFS	prot_C-australica_Contig_313.11.1	Chrysoparadoxa-australica Contig 313.11.
Desmarestia dudresnayi	GFS	prot_D-dudresnayi_contig197.7970.1	Desmarestia-dudresnayi contig197.7970.1
Desmarestia herbacea	GFS	prot_D-herbacea_F_contig21.5406.1	Desmarestia-herbacea F contig21.5406.
Dictyota dichotoma	GFS	prot_D_dichotoma_M_contig1443.3247.1	Dictyota-dichotoma M contig1443.3247
Discosporangium mesarthrocarpus	GFS	prot_D-mesarthrocarpus_M_Contig105.9.1	Discosporangium-mesarthrocarpus Contig105.9.
Fucus serratus	GFS	prot_F-serratus_M_contig253.8113.1	Fucus-serratus M contig253.8113.
Ectocarpus sp7	GFS	Ec-01_003130.1	Ectocarpus-sp7 Ec-01 003130.1
Saccharina japonica	GFS	SJ05880	Saccharina-japonica SJ0588
Saccharina latissima	GFS	prot_S-latissima_F_contig1707.4660.1	Saccharina-latissima F contig1707.4660.
Sacchoriza polyschides	GFS	prot_S-polyschides_F_contig13030.2435.1	Sacchoriza-polyschides F contig13030.2435.1
Schizocladia ischiensis	GFS	prot_S-ischiensis_contig2.5590.1	Schizocladia-ischiensis contig2.5590.
Sphacelaria rigidula	GFS	prot_S-rigidula_F_contig1071.1.1	Sphacelaria-rigidula F contig1071.1.
Fucus distichus	GFS	prot_F-distichus_contig422.12157.	Fucus-distichus contig422.12157.
Heribaudella fluviatilis	GFS	prot_H-fluviatilis contig1821.9458	Heribaudellia-fluviatilis contig1821.9458
Tribonema minus (UTEX B 3156)	GFS	171158	Tribonema-minus 171158
Ectocarpus sp7	GFPP/FK	Ec-12_008200.1	Ec-12_008200.1/Esi0130 0058		GDP-fucose pyrophosphorylase/L-fucokinase
Ectocarpus siliculosus (ec864)	GFPP/FK	prot_E-siliculosus-1a_M_contig43.11562.1			GDP-fucose pyrophosphorylase/L-fucokinase
Scytosiphon promiscuus	FK	prot_S-promiscuus_M_contig42.13190.1			L-fucokinase
Scytosiphon promiscuus	GFPP	prot_S-promiscuus_M_contig42.13191.1			GDP-fucose pyrophosphorylase
Chordaria linearis	GFPP/FK	prot_C-linearis_contig44.10870.1	Chordaria-linearis contig44.10870.1		GDP-fucose pyrophosphorylase/L-fucokinase
Cladosiphon okamuranus	GFPP	Cok_S_s240_15133.t1			GDP-fucose pyrophosphorylase
Cladosiphon okamuranus	FK	Cok_S_s240_15132.t1			L-fucokinase
Pylaiella littoralis	GFPP/FK	prot_P-littoralis_Contig619.22.126	Pylaiella-littoralis Contig619.22.126		GDP-fucose pyrophosphorylase/L-fucokinase
Saccharina japonica	GFPP/FK	SJ13948	Saccharina-japonica SJ13948		GDP-fucose pyrophosphorylase/L-fucokinase
Undaria pinnatifida	GFPP/FK	Upin_00028281			GDP-fucose pyrophosphorylase/L-fucokinase
Fucus serratus	GFPP/FK	prot_F-serratus_M_contig120.1585.1	Fucus-serratus M contig120.1585.1		GDP-fucose pyrophosphorylase/L-fucokinase
Desmarestia herbacea	GFPP/FK	prot_D-herbacea_M_contig19.4516.1			GDP-fucose pyrophosphorylase/L-fucokinase
Dictyota dichotoma	GFPP/FK	prot_D-dichotoma_M_contig1929.5904.1	Dictyota-dichotoma M contig1929.5904.1		GDP-fucose pyrophosphorylase/L-fucokinase
Ascophyllum nodosum	GFPP/FK	prot_A-nodosum_M_contig97.50.28	Ascophyllum-nodosum M contig97.50.28		GDP-fucose pyrophosphorylase/L-fucokinase
Sacchoriza dermatodea	GFPP/FK	prot_S-dermatodea_contig162.3356.1	Sacchoriza-dermatodea contig162.3356.1		GDP-fucose pyrophosphorylase/L-fucokinase
Sacchoriza polyschides	GFPP/FK	prot_S-polyschides_F_contig1525.3592.1	Sacchoriza-polyschides F contig1525.3592.1		GDP-fucose pyrophosphorylase/L-fucokinase
Saccharina latissima	GFPP	prot_S-latissima_F_contig1191.1500.1	Saccharina-latissima F contig1191.1500.1		GDP-fucose pyrophosphorylase
Saccharina latissima	FK	prot_S-latissima_F_contig1191.1499.1	Saccharina-latissima F contig1191.1499.1		L-fucokinase
Porterinema fluviatile	GFPP/FK	prot_P-fluviatile_contig15.2453.1	Porterinema-fluviatile contig15.2453.1		GDP-fucose pyrophosphorylase/L-fucokinase
Desmarestia herbacea	GFPP/FK	prot_D-herbacea_F_contig240.6584.1	Desmarestia-herbacea F contig240.6584.1		GDP-fucose pyrophosphorylase/L-fucokinase
Sphacelaria rigidula	GFPP/FK	prot_S-rigidula_F_contig3003.1.1	Sphacelaria-rigidula F contig3003.1.1		GDP-fucose pyrophosphorylase/L-fucokinase
Discosporangium mesarthrocarpus	FK	prot_D-mesarthrocarpus_Contig276.2.3	Discosporangium-mesarthrocarpus Contig276.2.3		L-fucokinase
Choristocarpus tenellus	GFPP/FK	prot_C-tenellus_contig1983.1.1	Choristocarpus-tenellus contig1983.1.1		GDP-fucose pyrophosphorylase/L-fucokinase
Chrysoparadoxa australica	GFPP/FK	prot_C-australica_Contig 904.4.1	Chrysoparadoxa-australica Contig 904.4.1		GDP-fucose pyrophosphorylase/L-fucokinase
Discosporangium mesarthrocarpus	GFPP	prot_D-mesarthrocarpus_Contig276.2.11	Discosporangium-mesarthrocarpus Contig276.2.11		GDP-fucose pyrophosphorylase
		Putative fucosyltransferases (mind that a role in FCSP metabolism has not been validated yet)
Phaeothamnion wetherbeei	GT23	CAZ_Phaeothamnion-wetherbeei_contig332_1			Glycosyltransferase Family 23 protein		prot_P-wetherbeei_contig332.3.1
Ascophyllum nodosum	GT23	CAZ_A-nodosum_M_contig13_1			Glycosyltransferase Family 23 protein
Ascophyllum nodosum	GT23	CAZ_A-nodosum_M_contig13_2			Glycosyltransferase Family 23 protein
Ascophyllum nodosum	GT23	CAZ_A-nodosum_M_contig1358_1	Ascophyllum nodosum Contig1358 1		Glycosyltransferase Family 23 protein		prot_A-nodosum_M_contig1358.4.1
Ascophyllum nodosum	GT23	CAZ_A-nodosum_M_contig1621_1	Ascophyllum nodosum Contig1621 1		Glycosyltransferase Family 23 protein		prot_A-nodosum_M_contig1621.1.1
Ascophyllum nodosum	GT23	CAZ_A-nodosum_M_contig337_1	Ascophyllum nodosum Contig337 1		Glycosyltransferase Family 23 protein
Ascophyllum nodosum	GT23	CAZ_A-nodosum_M_contig3588_1	Ascophyllum nodosum Contig3588 1		Glycosyltransferase Family 23 protein		prot_A-nodosum_M_contig3588.1.1
Ascophyllum nodosum	GT23	CAZ_A-nodosum_M_contig523_1	Ascophyllum nodosum Contig523 1		Glycosyltransferase Family 23 protein		prot_A-nodosum_M_contig523.1.1
Ascophyllum nodosum	GT23	CAZ_A-nodosum_M_contig523_2	Ascophyllum nodosum Contig523 2		Glycosyltransferase Family 23 protein		prot_A-nodosum_M_contig523.5.3
Ascophyllum nodosum	GT23	CAZ_A-nodosum_M_contig6081_1	Ascophyllum nodosum Contig6081 1		Glycosyltransferase Family 23 protein		prot_A-nodosum_M_contig6081.1.3
Ascophyllum nodosum	GT23	CAZ_A-nodosum_M_contig617_1			Glycosyltransferase Family 23 protein
Ascophyllum nodosum	GT23	CAZ_A-nodosum_M_contig781_1			Glycosyltransferase Family 23 protein
Chordaria linearis	GT23	CAZ_C-linearis_contig115_1			Glycosyltransferase Family 23 protein		prot_C-linearis_contig115.1641.1; prot_C-linearis_contig115.1640.1
Chordaria linearis	GT23	CAZ_C-linearis_contig15_14	Chordaria linearis Contig15 14		Glycosyltransferase Family 23 protein		prot_C-linearis_contig15.3299.1
Chordaria linearis	GT23	CAZ_C-linearis_contig15_17	Chordaria linearis Contig15 17		Glycosyltransferase Family 23 protein		prot_C-linearis_contig15.3311.1
Chordaria linearis	GT23	CAZ_C-linearis_contig15_2			Glycosyltransferase Family 23 protein
Chordaria linearis	GT23	CAZ_C-linearis_contig15_3	Chordaria linearis Contig15 3		Glycosyltransferase Family 23 protein		prot_C-linearis_contig15.3318.1
Chordaria linearis	GT23	CAZ_C-linearis_contig47_1			Glycosyltransferase Family 23 protein
Chordaria linearis	GT23	CAZ_C-linearis_contig55_2	Chordaria linearis Contig55 2		Glycosyltransferase Family 23 protein
Chordaria linearis	GT23	CAZ_C-linearis_contig55_3			Glycosyltransferase Family 23 protein
Chordaria linearis	GT23	CAZ_C-linearis_contig55_4	Chordaria linearis Contig55 4		Glycosyltransferase Family 23 protein
Chordaria linearis	GT23	CAZ_C-linearis_contig55_5	Chordaria linearis Contig55 5		Glycosyltransferase Family 23 protein
Chordaria linearis	GT23	CAZ_C-linearis_contig60_2	Chordaria linearis Contig60 2		Glycosyltransferase Family 23 protein		prot_C-linearis_contig60.13273.1
Chordaria linearis	GT23	CAZ_C-linearis_contig65_1	Chordaria linearis Contig65 1		Glycosyltransferase Family 23 protein		prot_C-linearis_contig65.13765.1
Chordaria linearis	GT23	CAZ_C-linearis_contig7_2			Glycosyltransferase Family 23 protein		prot_C-linearis_contig7.14418.1
Choristocarpus tenellus	GT23	CAZ_C-tenellus_contig3032_1	Choristocarpus-tenellus 3032 1		Glycosyltransferase Family 23 protein		prot_C-tenellus_contig3032.1.7
Choristocarpus tenellus	GT23	CAZ_C-tenellus_contig5826_1			Glycosyltransferase Family 23 protein		prot_C-tenellus_contig5826.4.1
Dictyota dichotoma	GT23	CAZ_D-dichotoma_M_contig1032_1	Dictyota-dichotoma Contig1032 1		Glycosyltransferase Family 23 protein		prot_D-dichotoma_M_contig1032.354.1
Dictyota dichotoma	GT23	CAZ_D-dichotoma_M_contig1835_1	Dictyota-dichotoma Contig1835 1		Glycosyltransferase Family 23 protein		prot_D-dichotoma_M_contig1835.5442.1
Dictyota dichotoma	GT23	CAZ_D-dichotoma_M_contig2154_1	Dictyota-dichotoma Contig2154 1		Glycosyltransferase Family 23 protein		prot_D-dichotoma_M_contig2154.7136.1
Dictyota dichotoma	GT23	CAZ_D-dichotoma_M_contig803_1			Glycosyltransferase Family 23 protein		prot_D-dichotoma_M_contig803.18890.1
Desmarestia dudresnayi	GT23	CAZ_D-dudresnayi_contig10166_1	Desmarestia-dudresnayi contig10166 1		Glycosyltransferase Family 23 protein
Desmarestia dudresnayi	GT23	CAZ_D-dudresnayi_contig1292_1			Glycosyltransferase Family 23 protein
Desmarestia dudresnayi	GT23	CAZ_D-dudresnayi_contig20008_1			Glycosyltransferase Family 23 protein
Desmarestia dudresnayi	GT23	CAZ_D-dudresnayi_contig20322_1			Glycosyltransferase Family 23 protein		prot_D-dudresnayi_contig20322.8453.1; prot_D-dudresnayi_contig20322.8452.1
Desmarestia dudresnayi	GT23	CAZ_D-dudresnayi_contig2175_1	Desmarestia-dudresnayi Contig2175 1		Glycosyltransferase Family 23 protein
Desmarestia dudresnayi	GT23	CAZ_D-dudresnayi_contig8103_1	Desmarestia-dudresnayi Contig8103 1		Glycosyltransferase Family 23 protein
Desmarestia dudresnayi	GT23	CAZ_D-dudresnayi_contig8371_1			Glycosyltransferase Family 23 protein		prot_D-dudresnayi_contig8371.26778.1
Desmarestia dudresnayi	GT23	CAZ_D-dudresnayi_contig896_1	Desmarestia-dudresnayi Contig896 1		Glycosyltransferase Family 23 protein
Desmarestia herbacea	GT23	CAZ_D-herbacea_F_contig1341_1	Desmarestia-herbacea F contig1341 1		Glycosyltransferase Family 23 protein
Desmarestia herbacea	GT23	CAZ_D-herbacea_F_contig1642_1			Glycosyltransferase Family 23 protein
Desmarestia herbacea	GT23	CAZ_D-herbacea_F_contig350_1	Desmarestia-herbacea F contig350 1		Glycosyltransferase Family 23 protein
Desmarestia herbacea	GT23	CAZ_D-herbacea_F_contig461_1	Desmarestia-herbacea F contig461 1		Glycosyltransferase Family 23 protein		prot_D-herbacea_F_contig461.11580.1
Desmarestia herbacea	GT23	CAZ_D-herbacea_F_contig499_1	Desmarestia-herbacea F contig499 1		Glycosyltransferase Family 23 protein
Desmarestia herbacea	GT23	CAZ_D-herbacea_F_contig499_2	Desmarestia-herbacea F contig499 2		Glycosyltransferase Family 23 protein		prot_D-herbacea_F_contig499.12087.1
Desmarestia herbacea	GT23	CAZ_D-herbacea_F_contig509_1	Desmarestia-herbacea F contig509 1		Glycosyltransferase Family 23 protein
Desmarestia herbacea	GT23	CAZ_D-herbacea_F_contig509_2	Desmarestia-herbacea F contig509 2		Glycosyltransferase Family 23 protein
Desmarestia herbacea	GT23	CAZ_D-herbacea_F_contig627_3			Glycosyltransferase Family 23 protein
Desmarestia herbacea	GT23	CAZ_D-herbacea_F_contig686_1	Desmarestia-herbacea F contig686 1		Glycosyltransferase Family 23 protein
Desmarestia herbacea	GT23	CAZ_D-herbacea_F_contig686_2	Desmarestia-herbacea F contig686 2		Glycosyltransferase Family 23 protein
Desmarestia herbacea	GT23	CAZ_D-herbacea_F_contig81_1	Desmarestia-herbacea F contig81 1		Glycosyltransferase Family 23 protein
Desmarestia herbacea	GT23	CAZ_D-herbacea_F_contig851_1	Desmarestia-herbacea F contig851 1		Glycosyltransferase Family 23 protein		prot_D-herbacea_F_contig851.15791.1; prot_D-herbacea_F_contig851.15791.1
Desmarestia herbacea	GT23	CAZ_D-herbacea_F_contig973_1	Desmarestia-herbacea F contig973 1		Glycosyltransferase Family 23 protein
Desmarestia herbacea	GT23	CAZ_D-herbacea_M_contig15_4			Glycosyltransferase Family 23 protein
Desmarestia herbacea	GT23	CAZ_D-herbacea_M_contig15_5			Glycosyltransferase Family 23 protein
Desmarestia herbacea	GT23	CAZ_D-herbacea_M_contig15_6			Glycosyltransferase Family 23 protein
Desmarestia herbacea	GT23	CAZ_D-herbacea_M_contig256_1			Glycosyltransferase Family 23 protein
Desmarestia herbacea	GT23	CAZ_D-herbacea_M_contig256_2			Glycosyltransferase Family 23 protein		prot_D-herbacea_M_contig256.6845.1
Desmarestia herbacea	GT23	CAZ_D-herbacea_M_contig287_1			Glycosyltransferase Family 23 protein
Desmarestia herbacea	GT23	CAZ_D-herbacea_M_contig326_1			Glycosyltransferase Family 23 protein		prot_D-herbacea_M_contig326.8748.1
Desmarestia herbacea	GT23	CAZ_D-herbacea_M_contig378_1	Desmarestia-herbacea M contig378 1		Glycosyltransferase Family 23 protein		prot_D-herbacea_M_contig378.9669.1
Desmarestia herbacea	GT23	CAZ_D-herbacea_M_contig407_1			Glycosyltransferase Family 23 protein
Desmarestia herbacea	GT23	CAZ_D-herbacea_M_contig407_2			Glycosyltransferase Family 23 protein
Desmarestia herbacea	GT23	CAZ_D-herbacea_M_contig419_1			Glycosyltransferase Family 23 protein		prot_D-herbacea_M_contig419.10573.1
Desmarestia herbacea	GT23	CAZ_D-herbacea_M_contig707_1			Glycosyltransferase Family 23 protein
Fucus distichus	GT23	CAZ_F-distichus_contig16983_1			Glycosyltransferase Family 23 protein
Fucus distichus	GT23	CAZ_F-distichus_contig17751_1	Fucus-distichus contig17751 1		Glycosyltransferase Family 23 protein
Fucus distichus	GT23	CAZ_F-distichus_contig21267_1	Fucus-distichus contig21267 1		Glycosyltransferase Family 23 protein		prot_F-distichus_contig21267.7288.1
Fucus distichus	GT23	CAZ_F-distichus_contig2442_1	Fucus-distichus contig2442 1		Glycosyltransferase Family 23 protein
Fucus distichus	GT23	CAZ_F-distichus_contig3048_1	Fucus-distichus contig3048 1		Glycosyltransferase Family 23 protein		prot_F-distichus_contig3048.9916.1
Fucus distichus	GT23	CAZ_F-distichus_contig30973_1			Glycosyltransferase Family 23 protein
Fucus distichus	GT23	CAZ_F-distichus_contig311_1			Glycosyltransferase Family 23 protein		prot_F-distichus_contig311.10048.1
Fucus distichus	GT23	CAZ_F-distichus_contig4186_1	Fucus-distichus contig4186 1		Glycosyltransferase Family 23 protein		prot_F-distichus_contig4186.12098.1
Fucus distichus	GT23	CAZ_F-distichus_contig46794_1			Glycosyltransferase Family 23 protein
Fucus distichus	GT23	CAZ_F-distichus_contig65525_1			Glycosyltransferase Family 23 protein		prot_F-distichus_contig65525.15687.1
Fucus distichus	GT23	CAZ_F-distichus_contig6864_1	Fucus-distichus contig6864 1		Glycosyltransferase Family 23 protein
Fucus distichus	GT23	CAZ_F-distichus_contig9949_1	Fucus-distichus contig9949 1		Glycosyltransferase Family 23 protein
Fucus serratus	GT23	CAZ_F-serratus_M_contig1071_1			Glycosyltransferase Family 23 protein
Fucus serratus	GT23	CAZ_F-serratus_M_contig1152_1	Fucus-serratus Contig1152 1		Glycosyltransferase Family 23 protein
Fucus serratus	GT23	CAZ_F-serratus_M_contig1222_1	Fucus-serratus Contig1222 1		Glycosyltransferase Family 23 protein
Fucus serratus	GT23	CAZ_F-serratus_M_contig1304_2	Fucus-serratus Contig1304 2		Glycosyltransferase Family 23 protein		prot_F-serratus_M_contig1304.2294.1
Fucus serratus	GT23	CAZ_F-serratus_M_contig140_1	Fucus-serratus Contig140 1		Glycosyltransferase Family 23 protein		prot_F-serratus_M_contig140.2912.1
Fucus serratus	GT23	CAZ_F-serratus_M_contig1611_1	Fucus-serratus Contig1611 16		Glycosyltransferase Family 23 protein		prot_F-serratus_M_contig1611.4071.1
Fucus serratus	GT23	CAZ_F-serratus_M_contig183_1	Fucus-serratus Contig183 1		Glycosyltransferase Family 23 protein		prot_F-serratus_M_contig183.5120.1
Fucus serratus	GT23	CAZ_F-serratus_M_contig1836_1			Glycosyltransferase Family 23 protein		prot_F-serratus_M_contig183.5120.1
Fucus serratus	GT23	CAZ_F-serratus_M_contig218_1			Glycosyltransferase Family 23 protein
Fucus serratus	GT23	CAZ_F-serratus_M_contig2783_1			Glycosyltransferase Family 23 protein
Fucus serratus	GT23	CAZ_F-serratus_M_contig2807_1			Glycosyltransferase Family 23 protein
Fucus serratus	GT23	CAZ_F-serratus_M_contig3454_1	Fucus-serratus Contig3454 1		Glycosyltransferase Family 23 protein		prot_F-serratus_M_contig3454.11070.1
Fucus serratus	GT23	CAZ_F-serratus_M_contig3868_1	Fucus-serratus Contig3868 1		Glycosyltransferase Family 23 protein		prot_F-serratus_M_contig3868.12116.1
Fucus serratus	GT23	CAZ_F-serratus_M_contig507_1			Glycosyltransferase Family 23 protein
Fucus serratus	GT23	CAZ_F-serratus_M_contig523_1			Glycosyltransferase Family 23 protein
Fucus serratus	GT23	CAZ_F-serratus_M_contig595_1			Glycosyltransferase Family 23 protein
Fucus serratus	GT23	CAZ_F-serratus_M_contig595_2			Glycosyltransferase Family 23 protein
Fucus serratus	GT23	CAZ_F-serratus_M_contig6774_1	Fucus-serratus Contig6774 1		Glycosyltransferase Family 23 protein
Fucus serratus	GT23	CAZ_F-serratus_M_contig982_1			Glycosyltransferase Family 23 protein
Heribaudella fluviatilis	GT23	CAZ_H-fluviatilis_contig428_1	Heribaudiellia-fluviatilis Contig428 1		Glycosyltransferase Family 23 protein		prot_H-fluviatilis_contig428.25049.1
Heribaudella fluviatilis	GT23	CAZ_H-fluviatilis_contig3110_1			Glycosyltransferase Family 23 protein		prot_H-fluviatilis_contig3110.18882.1
Heribaudella fluviatilis	GT23	CAZ_H-fluviatilis_contig34345_1			Glycosyltransferase Family 23 protein
Heribaudella fluviatilis	GT23	CAZ_H-fluviatilis_contig8641_1			Glycosyltransferase Family 23 protein
Macrocystis pyrifera	GT23	CAZ_M-pyrifera_M_contig13442_1	Macrocystis-pyrifera M contig13442 1		Glycosyltransferase Family 23 protein
Macrocystis pyrifera	GT23	CAZ_M-pyrifera_M_contig2299_1	Macrocystis-pyrifera M contig2299 1		Glycosyltransferase Family 23 protein
Macrocystis pyrifera	GT23	CAZ_M-pyrifera_M_contig28206_1			Glycosyltransferase Family 23 protein
Macrocystis pyrifera	GT23	CAZ_M-pyrifera_M_contig2946_1			Glycosyltransferase Family 23 protein
Macrocystis pyrifera	GT23	CAZ_M-pyrifera_M_contig479_1			Glycosyltransferase Family 23 protein
Macrocystis pyrifera	GT23	CAZ_M-pyrifera_M_contig5543_1			Glycosyltransferase Family 23 protein
Macrocystis pyrifera	GT23	CAZ_M-pyrifera_M_contig711_1	Macrocystis-pyrifera M contig711 1		Glycosyltransferase Family 23 protein
Macrocystis pyrifera	GT23	CAZ_M-pyrifera_M_contig82_1	Macrocystis-pyrifera M contig82 1		Glycosyltransferase Family 23 protein
Macrocystis pyrifera	GT23	CAZ_M-pyrifera_M_contig925_1	Macrocystis-pyrifera M contig925 1		Glycosyltransferase Family 23 protein
Porterinema fluviatile	GT23	CAZ_P-fluviatile_contig13_2	Porterinema-fluviatile contig13 2		Glycosyltransferase Family 23 protein
Porterinema fluviatile	GT23	CAZ_P-fluviatile_contig13_3	Porterinema-fluviatile contig13 3		Glycosyltransferase Family 23 protein		prot_P-fluviatile_contig13.1649.1
Porterinema fluviatile	GT23	CAZ_P-fluviatile_contig35_1	Porterinema-fluviatile contig35 1		Glycosyltransferase Family 23 protein		prot_P-fluviatile_contig35.8101.1
Pylaiella littoralis	GT23	CAZ_P-littoralis_Contig230_1	Pylaiella littoralis Contig230 1		Glycosyltransferase Family 23 protein		prot_P-littoralis_Contig230.39.1
Pylaiella littoralis	GT23	CAZ_P-littoralis_Contig230_2	Pylaiella littoralis Contig230 2		Glycosyltransferase Family 23 protein
Pylaiella littoralis	GT23	CAZ_P-littoralis_Contig383_1	Pylaiella littoralis Contig383 1		Glycosyltransferase Family 23 protein		prot_P-littoralis_Contig383.48.2
Pylaiella littoralis	GT23	CAZ_P-littoralis_Contig48_1	Pylaiella littoralis Contig48 1		Glycosyltransferase Family 23 protein		prot_P-littoralis_Contig48.17.4
Sacchoriza dermatodea	GT23	CAZ_S-dermatodea_contig11285_1	Saccorhiza-dermatodea Contig11285 1		Glycosyltransferase Family 23 protein		prot_S-dermatodea_contig11285.819.1
Sacchoriza dermatodea	GT23	CAZ_S-dermatodea_contig11371_1			Glycosyltransferase Family 23 protein		prot_S-dermatodea_contig11371.883.1
Sacchoriza dermatodea	GT23	CAZ_S-dermatodea_contig2142_1	Saccorhiza-dermatodea Contig2142 1		Glycosyltransferase Family 23 protein
Sacchoriza dermatodea	GT23	CAZ_S-dermatodea_contig7350_1	Saccorhiza-dermatodea Contig7350 1		Glycosyltransferase Family 23 protein		prot_S-dermatodea_contig7350.15568.1
Schizocladia ischiensis	GT23	CAZ_S-ischiensis_contig32_1	Schizocladia-ischiensis contig32 1		Glycosyltransferase Family 23 protein
Schizocladia ischiensis	GT23	CAZ_S-ischiensis_contig48_1			Glycosyltransferase Family 23 protein		prot_S-ischiensis_contig48.13846.1
Schizocladia ischiensis	GT23	CAZ_S-ischiensis_contig48_2			Glycosyltransferase Family 23 protein		prot_S-ischiensis_contig48.13848.1
Schizocladia ischiensis	GT23	CAZ_S-ischiensis_contig50_3	Schizocladia-ischiensis contig50 3		Glycosyltransferase Family 23 protein
Schizocladia ischiensis	GT23	CAZ_S-ischiensis_contig84_1	Schizocladia-ischiensis contig84 1		Glycosyltransferase Family 23 protein
Schizocladia ischiensis	GT23	CAZ_S-ischiensis_contig98_1	Schizocladia-ischiensis contig98 1		Glycosyltransferase Family 23 protein		prot_S-ischiensis_contig98.21144.1
Saccharina latissima	GT23	CAZ_S-latissima_F_contig1221_1			Glycosyltransferase Family 23 protein		prot_S-latissima_F_contig1221.1731.1
Saccharina latissima	GT23	CAZ_S-latissima_F_contig1540_1	Saccharina-latissima Contig1540 1		Glycosyltransferase Family 23 protein
Saccharina latissima	GT23	CAZ_S-latissima_F_contig215_1	Saccharina-latissima Contig215 1		Glycosyltransferase Family 23 protein
Saccharina latissima	GT23	CAZ_S-latissima_F_contig215_2			Glycosyltransferase Family 23 protein
Saccharina latissima	GT23	CAZ_S-latissima_F_contig215_3	Saccharina-latissima Contig215 3		Glycosyltransferase Family 23 protein
Saccharina latissima	GT23	CAZ_S-latissima_F_contig262_1	Saccharina-latissima Contig262 1		Glycosyltransferase Family 23 protein		prot_S-latissima_F_contig262.8206.1
Saccharina latissima	GT23	CAZ_S-latissima_F_contig302_2	Saccharina-latissima Contig302 2		Glycosyltransferase Family 23 protein		prot_S-latissima_F_contig302.9313.1
Saccharina latissima	GT23	CAZ_S-latissima_F_contig66_1	Saccharina-latissima Contig66 1		Glycosyltransferase Family 23 protein
Saccharina latissima	GT23	CAZ_S-latissima_F_contig66_2	Saccharina-latissima Contig66 2		Glycosyltransferase Family 23 protein
Saccharina latissima	GT23	CAZ_S-latissima_F_contig768_1	Saccharina-latissima Contig768 1		Glycosyltransferase Family 23 protein
Sacchoriza polyschides	GT23	CAZ_S-polyschides_F_contig13323_1	Saccorhiza-polyschides Contig13323 1		Glycosyltransferase Family 23 protein		prot_S-polyschides_F_contig13323.2627.1
Sacchoriza polyschides	GT23	CAZ_S-polyschides_F_contig20991_1	Saccorhiza-polyschides Contig20991 1		Glycosyltransferase Family 23 protein
Sacchoriza polyschides	GT23	CAZ_S-polyschides_F_contig4698_1			Glycosyltransferase Family 23 protein
Sacchoriza polyschides	GT23	CAZ_S-polyschides_F_contig472_1	Saccorhiza-polyschides Contig472 1		Glycosyltransferase Family 23 protein
Sacchoriza polyschides	GT23	CAZ_S-polyschides_F_contig4965_1			Glycosyltransferase Family 23 protein
Sacchoriza polyschides	GT23	CAZ_S-polyschides_M_contig17733_1	Saccorhiza-polyschides Contig17733 1		Glycosyltransferase Family 23 protein
Sacchoriza polyschides	GT23	CAZ_S-polyschides_M_contig24177_1			Glycosyltransferase Family 23 protein
Sacchoriza polyschides	GT23	CAZ_S-polyschides_M_contig5545_1	Saccorhiza-polyschides Contig5545 1		Glycosyltransferase Family 23 protein
Sacchoriza polyschides	GT23	CAZ_S-polyschides_M_contig7155_1			Glycosyltransferase Family 23 protein
Sacchoriza polyschides	GT23	CAZ_S-polyschides_M_contig7956_1			Glycosyltransferase Family 23 protein
Sphacelaria rigidula	GT23	CAZ_S-rigidula_F_contig16000_1			Glycosyltransferase Family 23 protein
Cladosiphon okamuranus	GT23	Cok_S_s008_3761.t1			Glycosyltransferase Family 23 protein
Cladosiphon okamuranus	GT23	Cok_S_s014_4511.t1			Glycosyltransferase Family 23 protein
Cladosiphon okamuranus	GT23	Cok_S_s020_5415.t1		fragment N-term;	Glycosyltransferase Family 23 protein
Cladosiphon okamuranus	GT23	Cok_S_s020_5416.t1			Glycosyltransferase Family 23 protein
Cladosiphon okamuranus	GT23	Cok_S_s020_5418.t1		fragment N-term;	Glycosyltransferase Family 23 protein
Cladosiphon okamuranus	GT23	Cok_S_s020_5419.t1			Glycosyltransferase Family 23 protein
Cladosiphon okamuranus	GT23	Cok_S_s020_5426.t1		fragment N-term;	Glycosyltransferase Family 23 protein
Cladosiphon okamuranus	GT23	Cok_S_s020_5429.t1		fragment N-term / C-term;	Glycosyltransferase Family 23 protein
Cladosiphon okamuranus	GT23	Cok_S_s097_10466.t1			Glycosyltransferase Family 23 protein
Cladosiphon okamuranus	GT23	Cok_S_s445_18151.t1			Glycosyltransferase Family 23 protein
Ectocarpus sp7	GT23	Ec-00_005310.1			Glycosyltransferase Family 23 protein
Ectocarpus sp7	GT23	Ec-05_000200.1	Ectocarpus-sp7 Ec-05 000200.1	fragment N-term / C-term;	Glycosyltransferase Family 23 protein
Ectocarpus sp7	GT23	Ec-06_010980.1	Ectocarpus-sp7 Ec-06 010980.1	fragment N-term/C-term;	Glycosyltransferase Family 23 protein
Ectocarpus sp7	GT23	Ec-09_000340.1	Ectocarpus-sp7 Ec-09 000340.1		Glycosyltransferase Family 23 protein
Ectocarpus sp7	GT23	Ec-12_003570.1	Ectocarpus-sp7 Ec-12 003570.1		Glycosyltransferase Family 23 protein
Ectocarpus sp7	GT23	Ec-12_003590.1	Ectocarpus-sp7 Ec-12 003590.1		Glycosyltransferase Family 23 protein
Ectocarpus sp7	GT23	Ec-12_003660.1	Ectocarpus-sp7 Ec-12 003660.1	fragment C-term;	Glycosyltransferase Family 23 protein
Ectocarpus sp7	GT23	Ec-12_003680.1	Ectocarpus-sp7 Ec-12 003680.1		Glycosyltransferase Family 23 protein
Ectocarpus sp7	GT23	Ec-20_001600.1			Glycosyltransferase Family 23 protein
Ectocarpus sp7	GT23	Ec-23_002910.1	Ectocarpus-sp7 Ec-23 002910.1		Glycosyltransferase Family 23 protein
Ectocarpus siliculosus (ec864)	GT23	prot_E-siliculosus-1a_M_contig204.6334.1			Glycosyltransferase Family 23 protein
Ectocarpus siliculosus (ec864)	GT23	prot_E-siliculosus-1a_M_contig21.6599.1			Glycosyltransferase Family 23 protein
Ectocarpus siliculosus (ec864)	GT23	prot_E-siliculosus-1a_M_contig278.8327.1			Glycosyltransferase Family 23 protein
Ectocarpus siliculosus (ec864)	GT23	prot_E-siliculosus-1a_M_contig28.8367.1			Glycosyltransferase Family 23 protein
Ectocarpus siliculosus (ec864)	GT23	prot_E-siliculosus-1a_M_contig3.9077.1			Glycosyltransferase Family 23 protein
Ectocarpus siliculosus (ec864)	GT23	prot_E-siliculosus-1a_M_contig422.11509.1			Glycosyltransferase Family 23 protein
Ectocarpus siliculosus (ec864)	GT23	prot_E-siliculosus-1a_M_contig422.11511.1			Glycosyltransferase Family 23 protein
Ectocarpus siliculosus (ec864)	GT23	prot_E-siliculosus-1a_M_contig475.12184.1		fragment N-term / C-term;	Glycosyltransferase Family 23 protein
Ectocarpus siliculosus (ec864)	GT23	prot_E-siliculosus-1a_M_contig5.12407.1		(fragment) splicing problem;	Glycosyltransferase Family 23 protein
Ectocarpus siliculosus (ec864)	GT23	prot_E-siliculosus-1a_M_contig5.12408.1			Glycosyltransferase Family 23 protein
Saccharina japonica	GT23	SJ01987	Saccharina-japonica SJ01987		Glycosyltransferase Family 23 protein
Saccharina japonica	GT23	SJ01988	Saccharina-japonica SJ01988	(fragment) splicing problem; ;	Glycosyltransferase Family 23 protein
Saccharina japonica	GT23	SJ01993		fragment N-term;	Glycosyltransferase Family 23 protein
Saccharina japonica	GT23	SJ02385			Glycosyltransferase Family 23 protein
Saccharina japonica	GT23	SJ02940		(fragment) splicing problem; ;	Glycosyltransferase Family 23 protein
Saccharina japonica	GT23	SJ06355	Saccharina-japonica SJ06355	(fragment) splicing problem; ;	Glycosyltransferase Family 23 protein
Saccharina japonica	GT23	SJ07771	Saccharina-japonica SJ07771	(fragment) splicing problem; ;	Glycosyltransferase Family 23 protein
Saccharina japonica	GT23	SJ16616	Saccharina-japonica SJ16616	fragment N-term;	Glycosyltransferase Family 23 protein
Saccharina japonica	GT23	SJ22297	Saccharina-japonica SJ22297	(fragment) splicing problem; ;	Glycosyltransferase Family 23 protein
Tribonema minus (UTEX B 3156)	GT23	206076			Glycosyltransferase Family 23 protein
Ascophyllum nodosum	GT10	CAZ_A-nodosum_M_contig945_1	Ascophyllum nodosum M contig945 1		Glycosyltransferase Family 10 protein		prot_A-nodosum_M_contig945.6.2
Chordaria linearis	GT10	CAZ_C-linearis_contig33_3	Chordaria-linearis contig33 3		Glycosyltransferase Family 10 protein		prot_C-linearis_contig33.8666.1
Choristocarpus tenellus	GT10	CAZ_C-tenellus_contig5097_1			Glycosyltransferase Family 10 protein		prot_C-australica_Contig_35.14.1
Dictyota dichotoma	GT10	CAZ_D-dichotoma_M_contig1094_1			Glycosyltransferase Family 10 protein
Desmarestia herbacea	GT10	CAZ_D-herbacea_F_contig511_1	Desmarestia-herbacea F contig511 1		Glycosyltransferase Family 10 protein
Desmarestia herbacea	GT10-GT4	CAZ_D-herbacea_F_contig19_1			Glycosyltransferase Family 10 protein / Glycosyltransferase Family 4 protein		prot_D-herbacea_F_contig19.4519.1
Desmarestia herbacea	GT10	CAZ_D-herbacea_M_contig144_1			Glycosyltransferase Family 10 protein
Fucus serratus	GT10	CAZ_F-serratus_M_contig1665_1			Glycosyltransferase Family 10 protein		prot_F-serratus_M_contig1665.1
Fucus serratus	GT10	CAZ_F-serratus_M_contig3912_1			Glycosyltransferase Family 10 protein		prot_F-serratus_M_contig3912.1
Phaeothamnion wetherbeei	GT10	CAZ_P-wetherbeei_contig472_1	Phaeothamnion-wetherbeei contig472 1		Glycosyltransferase Family 10 protein		prot_P-wetherbeei_contig472.3.1
Porterinema fluviatile	GT10	CAZ_P-fluviatile_contig13_4			Glycosyltransferase Family 10 protein
Porterinema fluviatile	GT10	CAZ_P-fluviatile_contig44_4	Porterinema-fluviatile contig44 4		Glycosyltransferase Family 10 protein		prot_P-fluviatile_contig44.10118.1
Porterinema fluviatile	GT10	CAZ_P-fluviatile_contig44_5			Glycosyltransferase Family 10 protein		prot_P-fluviatile_contig44.10121.1
Pylaiella littoralis	GT10	CAZ_P-littoralis_Contig1085_1			Glycosyltransferase Family 10 protein		prot_P-littoralis_Contig1085.16.2
Saccharina latissima	GT10	CAZ_S-latissima_F_contig4_1	Saccharina-latissima F contig4 1		Glycosyltransferase Family 10 protein		prot_S-latissima_F_contig4.11107.1
Sacchoriza polyschides	GT10	CAZ_S-polyschides_M_contig418_1	Saccorhiza-polyschides M contig418 1		Glycosyltransferase Family 10 protein
Sacchoriza polyschides	GT10	CAZ_S-polyschides_M_contig4922_1	Saccorhiza-polyschides M contig4922 1		Glycosyltransferase Family 10 protein
Sacchoriza polyschides	GT10	CAZ_S-polyschides_M_contig8291_1			Glycosyltransferase Family 10 protein
Chrysoparadoxa australica	GT10-GT4	CAZ_C-australica_Contig35_2	Chrysoparadoxa australica Contig 35 2		Glycosyltransferase Family 10 protein / Glycosyltransferase Family 4 protein		prot_C-australica_Contig_35.14.1
Discosporangium mesarthrocarpus	GT10-GT4	CAZ_D-mesarthrocarpus_Contig387_1			Glycosyltransferase Family 10 protein / Glycosyltransferase Family 4 protein
Schizocladia ischiensis	GT10-GT4	CAZ_S-ischiensis_contig8_6	Schizocladia-ischiensis contig8 6		Glycosyltransferase Family 10 protein / Glycosyltransferase Family 4 protein		prot_S-ischiensis_contig8.19449.1; prot_S-ischiensis_contig8.19446.1; prot_S-ischiensis_contig8.19451.1
Cladosiphon okamuranus	GT10	Cok_S_s432_18061.t1			Glycosyltransferase Family 10 protein
Ectocarpus sp7	GT10	Ec-03_005030.1	Ectocarpus-sp7 Ec-03 005030.1		Glycosyltransferase Family 10 protein
Ectocarpus siliculosus (ec864)	GT10	prot_E-siliculosus-1a_M_contig74.15557.1			Glycosyltransferase Family 10 protein
Sacchoriza polyschides	GT10	CAZ_S-polyschides_M_contig418_1	Saccorhiza-polyschides M contig418 1		Glycosyltransferase Family 10 protein
Sacchoriza polyschides	GT10	CAZ_S-polyschides_M_contig4922_1	Saccorhiza-polyschides M contig4922 1		Glycosyltransferase Family 10 protein
Sacchoriza polyschides	GT10	CAZ_S-polyschides_M_contig8291_1			Glycosyltransferase Family 10 protein
Saccharina japonica	GT10	SJ06688		(fragment) splicing problem;	Glycosyltransferase Family 10 protein
Phaeothamnion wetherbeei	GT10	prot_P-wetherbeei_contig10050.1.1		fragment N-term;	Glycosyltransferase Family 10 protein
Phaeothamnion wetherbeei	GT10	prot_P-wetherbeei_contig4705.2.1		fragment N-term / C-term;	Glycosyltransferase Family 10 protein
Saccharina japonica	GT10-GT4	SJ11160		(fragment) splicing problem; ;	Glycosyltransferase Family 10 / Glycosyltransferase Family 4 protein
Chrysoparadoxa australica	GT4-GT10	prot_C-australica_Contig_35.14.1			Glycosyltransferase Family 4 / Glycosyltransferase Family 10 protein
Ascophyllum nodosum	GT41	CAZ_A-nodosum_M_contig107_1	Ascophyllum nodosum M contig107 1		Glycosyltransferase Family 41 protein		prot_A-nodosum_M_contig107.27.2
Ascophyllum nodosum	GT41	CAZ_A-nodosum_M_contig1529_1	Ascophyllum nodosum M contig1529 1		Glycosyltransferase Family 41 protein		prot_A-nodosum_M_contig1529.5.48
Ascophyllum nodosum	GT41	CAZ_A-nodosum_M_contig288_1			Glycosyltransferase Family 41 protein
Ascophyllum nodosum	GT41	CAZ_A-nodosum_M_contig351_1			Glycosyltransferase Family 41 protein		prot_A-nodosum_M_contig351.37.1
Ascophyllum nodosum	GT41	CAZ_A-nodosum_M_contig360_1	Ascophyllum nodosum M contig360 1		Glycosyltransferase Family 41 protein		prot_A-nodosum_M_contig360.16.1
Ascophyllum nodosum	GT41	CAZ_A-nodosum_M_contig493_2	Ascophyllum nodosum M contig493 2		Glycosyltransferase Family 41 protein		prot_A-nodosum_M_contig493.35.3
Ascophyllum nodosum	GT41	CAZ_A-nodosum_M_contig576_1			Glycosyltransferase Family 41 protein
Ascophyllum nodosum	GT41	CAZ_A-nodosum_M_contig576_2			Glycosyltransferase Family 41 protein		prot_A-nodosum_M_contig576.1.4
Ascophyllum nodosum	GT41	CAZ_A-nodosum_M_contig6_1	Ascophyllum nodosum M contig6 1		Glycosyltransferase Family 41 protein		prot_A-nodosum_M_contig6.82.4
Ascophyllum nodosum	GT41	CAZ_A-nodosum_M_contig661_1	Ascophyllum nodosum M contig661 1		Glycosyltransferase Family 41 protein		prot_A-nodosum_M_contig661.20.5
Ascophyllum nodosum	GT4-GT41	CAZ_A-nodosum_M_contig82_3	Ascophyllum nodosum M contig82 3		Glycosyltransferase Family 4 protein / Glycosyltransferase Family 41 protein		prot_A-nodosum_M_contig82.60.14
Ascophyllum nodosum	GT41	CAZ_A-nodosum_M_contig8366_1			Glycosyltransferase Family 41 protein		prot_A-nodosum_M_contig8366.1.2
Chrysoparadoxa australica	GT41	CAZ_C-australica_Contig1076_1	Chrysoparadoxa-australica Contig1076 1		Glycosyltransferase Family 41 protein
Chrysoparadoxa australica	GT41	CAZ_C-australica_Contig64_1	Chrysoparadoxa-australica Contig64 1		Glycosyltransferase Family 41 protein
Chrysoparadoxa australica	GT41	CAZ_C-australica_Contig866_1	Chrysoparadoxa-australica Contig866 1		Glycosyltransferase Family 41 protein		prot_C-australica_Contig_866.10.1
Chrysoparadoxa australica	GT41	CAZ_C_australica_Contig_276_1	CAZ Chrysoparadoxa australica Contig 276 1		Glycosyltransferase Family 41 protein		prot_C-australica_Contig_276.3.1
Chrysoparadoxa australica	GT41	CAZ_C_australica_Contig_279_1			Glycosyltransferase Family 41 protein		prot_C-australica_Contig_279.2.3
Chrysoparadoxa australica	GT41	CAZ_C_australica_Contig_464_1	Chrysoparadoxa australica Contig 464 1		Glycosyltransferase Family 41 protein		prot_C-australica_Contig_464.4.1
Chrysoparadoxa australica	GT41	CAZ_C_australica_Contig_478_2			Glycosyltransferase Family 41 protein		prot_C-australica_Contig_478.6.1
Chrysoparadoxa australica	GT4-GT41	CAZ_C_australica_Contig_556_1			Glycosyltransferase Family 41 protein / Glycosyltransferase Family 41 protein		prot_C-australica_Contig_556.5.1; prot_C-australica_Contig_556.4.1
Chrysoparadoxa australica	GT41	CAZ_C_australica_Contig_8126_1			Glycosyltransferase Family 41 protein		prot_C-australica_Contig_8126.1.1
Chrysoparadoxa australica	GT41	CAZ_C_australica_Contig_716_1			Glycosyltransferase Family 41 protein
Chordaria linearis	GT41	CAZ_C-linearis_contig11_3	Chordaria linearis Contig11 3		Glycosyltransferase Family 41 protein		prot_C-linearis_contig11.1329.1
Chordaria linearis	GT41	CAZ_C-linearis_contig115_3			Glycosyltransferase Family 41 protein
Chordaria linearis	GT41	CAZ_C-linearis_contig128_2	Chordaria linearis Contig128 2		Glycosyltransferase Family 41 protein		prot_C-linearis_contig128.2169.1
Chordaria linearis	GT41	CAZ_C-linearis_contig15_1			Glycosyltransferase Family 41 protein		prot_C-linearis_contig15.3098.1
Chordaria linearis	GT41	CAZ_C-linearis_contig16_2	Chordaria linearis Contig16 2		Glycosyltransferase Family 41 protein		prot_C-linearis_contig16.3784.1
Chordaria linearis	GT41	CAZ_C-linearis_contig22_1	Chordaria linearis Contig22 1		Glycosyltransferase Family 41 protein		prot_C-linearis_contig22.5627.1
Chordaria linearis	GT41	CAZ_C-linearis_contig24_4	Chordaria linearis Contig24 4		Glycosyltransferase Family 41 protein		prot_C-linearis_contig24.6242.1
Chordaria linearis	GT41	CAZ_C-linearis_contig25_2			Glycosyltransferase Family 41 protein		prot_C-linearis_contig25.6293.1
Chordaria linearis	GT41	CAZ_C-linearis_contig27_4	Chordaria linearis Contig27 4		Glycosyltransferase Family 41 protein		prot_C-linearis_contig27.6966.1
Chordaria linearis	GT41	CAZ_C-linearis_contig3_3	Chordaria linearis Contig3 3		Glycosyltransferase Family 41 protein		prot_C-linearis_contig3.7839.1
Chordaria linearis	GT4-GT41	CAZ_C-linearis_contig30_6			Glycosyltransferase Family 4 protein / Glycosyltransferase Family 41 protein		prot_C-linearis_contig30.8087.1
Chordaria linearis	GT41	CAZ_C-linearis_contig71_1			Glycosyltransferase Family 41 protein
Chordaria linearis	GT41	CAZ_C-linearis_contig80_1			Glycosyltransferase Family 41 protein		prot_C-linearis_contig80.15847.1
Choristocarpus tenellus	GT41	CAZ_C-tenellus_contig1084_1			Glycosyltransferase Family 41 protein		prot_C-tenellus_contig1084.7.2
Choristocarpus tenellus	GT41	CAZ_C-tenellus_contig3245_1	Choristocarpus-tenellus contig3245 1		Glycosyltransferase Family 41 protein		prot_C-tenellus_contig3245.1.2
Choristocarpus tenellus	GT41	CAZ_C-tenellus_contig8123_1			Glycosyltransferase Family 41 protein		prot_C-tenellus_contig8123.4.1
Dictyota dichotoma	GT41	CAZ_D-dichotoma_M_contig1010_1	Dictyota-dichotoma Contig1010 1		Glycosyltransferase Family 41 protein		prot_D-dichotoma_M_contig1010.175.1
Dictyota dichotoma	GT41	CAZ_D-dichotoma_M_contig1777_1			Glycosyltransferase Family 41 protein
Dictyota dichotoma	GT41	CAZ_D-dichotoma_M_contig1777_2			Glycosyltransferase Family 41 protein
Dictyota dichotoma	GT41	CAZ_D-dichotoma_M_contig2054_2			Glycosyltransferase Family 41 protein		prot_D-dichotoma_M_contig2054.6579.1
Dictyota dichotoma	GT41	CAZ_D-dichotoma_M_contig2171_1	Dictyota-dichotoma Contig2171 1		Glycosyltransferase Family 41 protein		prot_D-dichotoma_M_contig2171.7205.1
Dictyota dichotoma	GT41	CAZ_D-dichotoma_M_contig240_1	Dictyota-dichotoma Contig240 1		Glycosyltransferase Family 41 protein		prot_D-dichotoma_M_contig240.8210.1
Dictyota dichotoma	GT4-GT41	CAZ_D-dichotoma_M_contig351_1	Dictyota-dichotoma Contig351 1		Glycosyltransferase Family 4 protein / Glycosyltransferase Family 41 protein		prot_D-dichotoma_M_contig351.11901.1
Dictyota dichotoma	GT41	CAZ_D-dichotoma_M_contig695_1	Dictyota-dichotoma Contig695 1		Glycosyltransferase Family 41 protein		prot_D-dichotoma_M_contig695.17826.1
Dictyota dichotoma	GT41	CAZ_D-dichotoma_M_contig970_1	Dictyota-dichotoma Contig970 1		Glycosyltransferase Family 41 protein		prot_D-dichotoma_M_contig970.20399.1
Desmarestia dudresnayi	GT41	CAZ_D-dudresnayi_contig10378_1			Glycosyltransferase Family 41 protein		prot_D-dudresnayi_contig10378.405.1
Desmarestia dudresnayi	GT41	CAZ_D-dudresnayi_contig1117_1			Glycosyltransferase Family 41 protein		prot_D-dudresnayi_contig11678.1672.1
Desmarestia dudresnayi	GT41	CAZ_D-dudresnayi_contig11678_1			Glycosyltransferase Family 41 protein
Desmarestia dudresnayi	GT41	CAZ_D-dudresnayi_contig12307_1			Glycosyltransferase Family 41 protein
Desmarestia dudresnayi	GT41	CAZ_D-dudresnayi_contig14392_1			Glycosyltransferase Family 41 protein
Desmarestia dudresnayi	GT41	CAZ_D-dudresnayi_contig14876_1			Glycosyltransferase Family 41 protein
Desmarestia dudresnayi	GT41	CAZ_D-dudresnayi_contig1649_1			Glycosyltransferase Family 41 protein		prot_D-dudresnayi_contig1649.5760.1
Desmarestia dudresnayi	GT41	CAZ_D-dudresnayi_contig2289_1	Desmarestia-dudresnayi Contig2289 1		Glycosyltransferase Family 41 protein		prot_D-dudresnayi_contig2289.9988.1
Desmarestia dudresnayi	GT41	CAZ_D-dudresnayi_contig272_1			Glycosyltransferase Family 41 protein
Desmarestia dudresnayi	GT41	CAZ_D-dudresnayi_contig3006_1			Glycosyltransferase Family 41 protein		prot_D-dudresnayi_contig3006.13754.1
Desmarestia dudresnayi	GT41	CAZ_D-dudresnayi_contig33222_1			Glycosyltransferase Family 41 protein
Desmarestia dudresnayi	GT41	CAZ_D-dudresnayi_contig5037_1	Desmarestia-dudresnayi Contig5037 1		Glycosyltransferase Family 41 protein		prot_D-dudresnayi_contig5037.20386.1
Desmarestia dudresnayi	GT41	CAZ_D-dudresnayi_contig532_1	Desmarestia-dudresnayi Contig532 1		Glycosyltransferase Family 41 protein		prot_D-dudresnayi_contig532.21035.1
Desmarestia dudresnayi	GT41	CAZ_D-dudresnayi_contig620_1	Desmarestia-dudresnayi Contig620 1		Glycosyltransferase Family 41 protein		prot_D-dudresnayi_contig620.22964.1
Desmarestia dudresnayi	GT41	CAZ_D-dudresnayi_contig7380_1	Desmarestia-dudresnayi Contig7380 1		Glycosyltransferase Family 41 protein		prot_D-dudresnayi_contig7380.25232.1
Desmarestia dudresnayi	GT41	CAZ_D-dudresnayi_contig7569_1			Glycosyltransferase Family 41 protein		prot_D-dudresnayi_contig7569.25561.1
Desmarestia dudresnayi	GT41	CAZ_D-dudresnayi_contig9194_1			Glycosyltransferase Family 41 protein
Desmarestia dudresnayi	GT41	CAZ_D-dudresnayi_contig9401_1	Desmarestia-dudresnayi Contig9401 1		Glycosyltransferase Family 41 protein		prot_D-dudresnayi_contig9401.28208.1
Desmarestia dudresnayi	GT41	CAZ_D-dudresnayi_contig999_1			Glycosyltransferase Family 41 protein
Desmarestia herbacea	GT41	CAZ_D-herbacea_F_contig1_7			Glycosyltransferase Family 41 protein		prot_D-herbacea_F_contig1.80.1
Desmarestia herbacea	GT41	CAZ_D-herbacea_F_contig1_8			Glycosyltransferase Family 41 protein		prot_D-herbacea_F_contig1.119.1
Desmarestia herbacea	GT41	CAZ_D-herbacea_F_contig100_1			Glycosyltransferase Family 41 protein		prot_D-herbacea_F_contig100.241.1
Desmarestia herbacea	GT41	CAZ_D-herbacea_F_contig106_1			Glycosyltransferase Family 41 protein		prot_D-herbacea_F_contig106.606.1
Desmarestia herbacea	GT41	CAZ_D-herbacea_F_contig32_1			Glycosyltransferase Family 41 protein		prot_D-herbacea_F_contig32.8660.1
Desmarestia herbacea	GT41	CAZ_D-herbacea_F_contig41_2			Glycosyltransferase Family 41 protein		prot_D-herbacea_F_contig41.10708.1
Desmarestia herbacea	GT41	CAZ_D-herbacea_F_contig44_1			Glycosyltransferase Family 41 protein		prot_D-herbacea_F_contig44.11203.1; prot_D-herbacea_F_contig44.11206.1
Desmarestia herbacea	GT4-GT41	CAZ_D-herbacea_F_contig572_1			Glycosyltransferase Family 4 protein / Glycosyltransferase Family 41 protein		prot_D-herbacea_F_contig572.13168.1
Desmarestia herbacea	GT41	CAZ_D-herbacea_F_contig769_1			Glycosyltransferase Family 41 protein		prot_D-herbacea_F_contig769.15051.1
Desmarestia herbacea	GT41	CAZ_D-herbacea_F_contig8_2			Glycosyltransferase Family 41 protein		prot_D-herbacea_F_contig8.15313.1
Desmarestia herbacea	GT41	CAZ_D-herbacea_F_contig83_1			Glycosyltransferase Family 41 protein		prot_D-herbacea_F_contig83.15609.1; prot_D-herbacea_F_contig83.15608.1
Desmarestia herbacea	GT41	CAZ_D-herbacea_M_contig20_1			Glycosyltransferase Family 41 protein		prot_D-herbacea_M_contig20.5124.1
Desmarestia herbacea	GT41	CAZ_D-herbacea_M_contig23_2			Glycosyltransferase Family 41 protein		prot_D-herbacea_M_contig23.6249.1
Desmarestia herbacea	GT41	CAZ_D-herbacea_M_contig20_1			Glycosyltransferase Family 41 protein
Desmarestia herbacea	GT41	CAZ_D-herbacea_M_contig23_2			Glycosyltransferase Family 41 protein
Desmarestia herbacea	GT41	CAZ_D-herbacea_M_contig244_1			Glycosyltransferase Family 41 protein		prot_D-herbacea_M_contig244.6561.1
Desmarestia herbacea	GT41	CAZ_D-herbacea_M_contig26_2	Desmarestia-herbacea M Contig26 2		Glycosyltransferase Family 41 protein		prot_D-herbacea_M_contig26.6954.1
Desmarestia herbacea	GT41	CAZ_D-herbacea_M_contig32_3	Desmarestia-herbacea M Contig32 3		Glycosyltransferase Family 41 protein		prot_D-herbacea_M_contig32.8579.1
Desmarestia herbacea	GT41	CAZ_D-herbacea_M_contig43_1	Desmarestia-herbacea M Contig43 1		Glycosyltransferase Family 41 protein		prot_D-herbacea_M_contig43.10721.1; prot_D-herbacea_M_contig43.10720.1
Desmarestia herbacea	GT41	CAZ_D-herbacea_M_contig50_1	Desmarestia-herbacea M Contig50 1		Glycosyltransferase Family 41 protein		prot_D-herbacea_M_contig50.11939.1
Desmarestia herbacea	GT41	CAZ_D-herbacea_M_contig50_2	Desmarestia-herbacea M Contig50 2		Glycosyltransferase Family 41 protein		prot_D-herbacea_M_contig50.11980.1
Desmarestia herbacea	GT41	CAZ_D-herbacea_M_contig53_2	Desmarestia-herbacea M Contig53 2		Glycosyltransferase Family 41 protein		prot_D-herbacea_M_contig53.12394.1
Desmarestia herbacea	GT4-GT41	CAZ_D-herbacea_M_contig9_3	Desmarestia-herbacea M Contig9 3		Glycosyltransferase Family 4 protein / Glycosyltransferase Family 41 protein		prot_D-herbacea_M_contig9.15636.1
Discosporangium mesarthrocarpus	GT41	CAZ_D-mesarthrocarpus_Contig10828_1			Glycosyltransferase Family 41 protein		prot_D-mesarthrocarpus_Contig10828.1.2
Discosporangium mesarthrocarpus	GT41	CAZ_D-mesarthrocarpus_Contig1165_1	Discosporangium-mesarthrocarpus Contig1165 1		Glycosyltransferase Family 41 protein		prot_D-mesarthrocarpus_Contig1165.3.1
Discosporangium mesarthrocarpus	GT41	CAZ_D-mesarthrocarpus_Contig119_2			Glycosyltransferase Family 41 protein		prot_D-mesarthrocarpus_Contig119.9.2
Discosporangium mesarthrocarpus	GT41	CAZ_D-mesarthrocarpus_Contig18_1	Discosporangium-mesarthrocarpus Contig18 1		Glycosyltransferase Family 41 protein		prot_D-mesarthrocarpus_Contig18.8.1
Discosporangium mesarthrocarpus	GT41	CAZ_D-mesarthrocarpus_Contig256_1			Glycosyltransferase Family 41 protein
Discosporangium mesarthrocarpus	GT4-GT41	CAZ_D-mesarthrocarpus_Contig278_1	Discosporangium-mesarthrocarpus Contig278 1		Glycosyltransferase Family 4 protein / Glycosyltransferase Family 41 protein		prot_D-mesarthrocarpus_Contig278.5.12
Discosporangium mesarthrocarpus	GT41	CAZ_D-mesarthrocarpus_Contig775_1			Glycosyltransferase Family 41 protein		prot_D-mesarthrocarpus_Contig775.10.10
Fucus distichus	GT41	CAZ_F-distichus_contig101_1	Fucus-distichus contig101 1		Glycosyltransferase Family 41 protein		prot_F-distichus_contig101.80.1
Fucus distichus	GT41	CAZ_F-distichus_contig19243_1			Glycosyltransferase Family 41 protein		prot_F-distichus_contig19243.6195.1
Fucus distichus	GT41	CAZ_F-distichus_contig2275_1	Fucus-distichus contig2275 1		Glycosyltransferase Family 41 protein		prot_F-distichus_contig2275.7999.1
Fucus distichus	GT41	CAZ_F-distichus_contig27795_1	Fucus-distichus contig27795 1		Glycosyltransferase Family 41 protein		prot_F-distichus_contig27795.9290.1
Fucus distichus	GT41	CAZ_F-distichus_contig3697_1	Fucus-distichus contig3697 1		Glycosyltransferase Family 41 protein		prot_F-distichus_contig3697.11212.1
Fucus distichus	GT41	CAZ_F-distichus_contig3769_1			Glycosyltransferase Family 41 protein		prot_F-distichus_contig3769.11360.1
Fucus distichus	GT41	CAZ_F-distichus_contig58034_1			Glycosyltransferase Family 41 protein		prot_F-distichus_contig58034.14618.1
Fucus distichus	GT41	CAZ_F-distichus_contig64358_1			Glycosyltransferase Family 41 protein		prot_F-distichus_contig64358.15538.1
Fucus serratus	GT41	CAZ_F-serratus_M_contig104_1	Fucus-serratus Contig104 1		Glycosyltransferase Family 41 protein		prot_F-serratus_M_contig104.415.1
Fucus serratus	GT4-GT41	CAZ_F-serratus_M_contig1181_1	Fucus-serratus Contig1181 1		Glycosyltransferase Family 4 protein / Glycosyltransferase Family 41 protein		prot_F-serratus_M_contig1181.1451.1
Fucus serratus	GT41	CAZ_F-serratus_M_contig1418_1	Fucus-serratus Contig1418 1		Glycosyltransferase Family 41 protein		prot_F-serratus_M_contig1418.3014.1
Fucus serratus	GT41	CAZ_F-serratus_M_contig192_1	Fucus-serratus Contig192 1		Glycosyltransferase Family 41 protein		prot_F-serratus_M_contig192.5530.1
Fucus serratus	GT41	CAZ_F-serratus_M_contig243_2	Fucus-serratus Contig243 2		Glycosyltransferase Family 41 protein		prot_F-serratus_M_contig243.7745.1
Fucus serratus	GT41	CAZ_F-serratus_M_contig248_1			Glycosyltransferase Family 41 protein		prot_F-serratus_M_contig248.7887.1
Fucus serratus	GT41	CAZ_F-serratus_M_contig306_1	Fucus-serratus Contig306 1		Glycosyltransferase Family 41 protein		prot_F-serratus_M_contig306.9899.1
Fucus serratus	GT41	CAZ_F-serratus_M_contig3254_1			Glycosyltransferase Family 41 protein		prot_F-serratus_M_contig1418.3014.1
Fucus serratus	GT41	CAZ_F-serratus_M_contig365_1	Fucus-serratus Contig365 1		Glycosyltransferase Family 41 protein		prot_F-serratus_M_contig365.11617.1
		CAZ_F-serratus_M_contig9_1					prot_F-serratus_M_contig9.20382.1; prot_F-serratus_M_contig9.20381.1
Heterosigma akashiwo	GT41	CAZ_H-akashiwo_Contig1194_1			Glycosyltransferase Family 41 protein
Heterosigma akashiwo	GT41	CAZ_H-akashiwo_Contig133_1			Glycosyltransferase Family 41 protein
Heterosigma akashiwo	GT41	CAZ_H-akashiwo_Contig1342_1			Glycosyltransferase Family 41 protein
Heterosigma akashiwo	GT41	CAZ_H-akashiwo_Contig1381_1			Glycosyltransferase Family 41 protein		prot_H-akashiwo_Contig1381.8.1
Heterosigma akashiwo	GT41	CAZ_H-akashiwo_Contig2674_1	Heterosigma-akashiwo Contig2674 1		Glycosyltransferase Family 41 protein		prot_H-akashiwo_Contig2674.1.3
Heterosigma akashiwo	GT41	CAZ_H-akashiwo_Contig368_1			Glycosyltransferase Family 41 protein
Heterosigma akashiwo	GT41	CAZ_H-akashiwo_Contig46_1			Glycosyltransferase Family 41 protein
Heterosigma akashiwo	GT41	CAZ_H-akashiwo_Contig810_1	Heterosigma-akashiwo Contig810 1		Glycosyltransferase Family 41 protein		prot_H-akashiwo_Contig810.7.1
Heribaudella fluviatilis	GT41	CAZ_H-fluviatilis_contig24_1	Heribaudella-fluviatilis contig24 1		Glycosyltransferase Family 41 protein
Heribaudella fluviatilis	GT41	CAZ_H-fluviatilis_contig2552_1	Heribaudella-fluviatilis contig2552 1		Glycosyltransferase Family 41 protein		prot_H-fluviatilis_contig2552.15173.1
Heribaudella fluviatilis	GT41	CAZ_H-fluviatilis_contig11869_1			Glycosyltransferase Family 41 protein		prot_H-fluviatilis_contig11869.3296.1
Heribaudella fluviatilis	GT41	CAZ_H-fluviatilis_contig133_1			Glycosyltransferase Family 41 protein		prot_H-fluviatilis_contig133.5084.1
Heribaudella fluviatilis	GT41	CAZ_H-fluviatilis_contig1878_1			Glycosyltransferase Family 41 protein		prot_H-fluviatilis_contig1878.9904.1
Heribaudella fluviatilis	GT41	CAZ_H-fluviatilis_contig33365_1			Glycosyltransferase Family 41 protein
Heribaudella fluviatilis	GT41	CAZ_H-fluviatilis_contig33446_1			Glycosyltransferase Family 41 protein
Heribaudella fluviatilis	GT41	CAZ_H-fluviatilis_contig34541_1			Glycosyltransferase Family 41 protein		prot_H-fluviatilis_contig34541.20937.1
Heribaudella fluviatilis	GT41	CAZ_H-fluviatilis_contig9218_1			Glycosyltransferase Family 41 protein		prot_H-fluviatilis_contig9218.39831.1
Heribaudella fluviatilis	GT41	CAZ_H-fluviatilis_contig9866_1			Glycosyltransferase Family 41 protein
Macrocystis pyrifera	GT41	CAZ_M-pyrifera_M_contig1033_1			Glycosyltransferase Family 41 protein		prot_M-pyrifera_M_contig1033.698.1
Macrocystis pyrifera	GT41	CAZ_M-pyrifera_M_contig1390_1	Macrocystis-pyrifera M contig1390 1		Glycosyltransferase Family 41 protein		prot_M-pyrifera_M_contig1110.2303.1
Macrocystis pyrifera	GT41	CAZ_M-pyrifera_M_contig1522_1			Glycosyltransferase Family 41 protein		prot_M-pyrifera_M_contig1522.6487.1
Macrocystis pyrifera	GT41	CAZ_M-pyrifera_M_contig3035_1	Macrocystis-pyrifera M contig3035 1		Glycosyltransferase Family 41 protein		prot_M-pyrifera_M_contig3035.10016.1
Macrocystis pyrifera	GT41	CAZ_M-pyrifera_M_contig3444_1	Macrocystis-pyrifera M contig3444 1		Glycosyltransferase Family 41 protein		prot_M-pyrifera_M_contig3444.10773.1
Macrocystis pyrifera	GT41	CAZ_M-pyrifera_M_contig8559_1	Macrocystis-pyrifera M contig8559 1		Glycosyltransferase Family 41 protein		prot_M-pyrifera_M_contig8559.19951.1
Macrocystis pyrifera	GT41	CAZ_M-pyrifera_M_contig9557_1			Glycosyltransferase Family 41 protein		prot_M-pyrifera_M_contig9557.22031.1
Macrocystis pyrifera	GT41	CAZ_M-pyrifera_M_contig1110_1			Glycosyltransferase Family 41 protein
Phaeothamnion wetherbeei	GT41	CAZ_P-wetherbeei_contig1327_1	Phaeothamnion-wetherbeei contig1327 1		Glycosyltransferase Family 41 protein		prot_P-wetherbeei_contig1327.2.1; prot_P-wetherbeei_contig1327.3.2
Phaeothamnion wetherbeei	GT41	CAZ_P-wetherbeei_contig2203_1	Phaeothamnion-wetherbeei contig2203 1		Glycosyltransferase Family 41 protein		prot_P-wetherbeei_contig2203.2.1
Phaeothamnion wetherbeei	GT41	CAZ_P-wetherbeei_contig15182_1			Glycosyltransferase Family 41 protein		prot_P-wetherbeei_contig15182.1.1
Phaeothamnion wetherbeei	GT41	CAZ_P-wetherbeei_contig18830_1			Glycosyltransferase Family 41 protein		prot_P-wetherbeei_contig18830.1.1
Phaeothamnion wetherbeei	GT41	CAZ_P-wetherbeei_contig19196_1			Glycosyltransferase Family 41 protein		prot_P-wetherbeei_contig19196.1.1
Phaeothamnion wetherbeei	GT41	CAZ_P-wetherbeei_contig28107_1			Glycosyltransferase Family 41 protein
Phaeothamnion wetherbeei	GT41	CAZ_P-wetherbeei_contig4956_1			Glycosyltransferase Family 41 protein		prot_P-wetherbeei_contig4956.1.1
Porterinema fluviatile	GT41	CAZ_P-fluviatile_contig15_10			Glycosyltransferase Family 41 protein
Porterinema fluviatile	GT41	CAZ_P-fluviatile_contig15_11			Glycosyltransferase Family 41 protein
Porterinema fluviatile	GT4-GT41	CAZ_P-fluviatile_contig15_2	Porterinema-fluviatile contig15 2		Glycosyltransferase Family 4 protein / Glycosyltransferase Family 41 protein		prot_P-fluviatile_contig15.2592.1
Porterinema fluviatile	GT41	CAZ_P-fluviatile_contig2_6	Porterinema-fluviatile contig2 6		Glycosyltransferase Family 41 protein		prot_P-fluviatile_contig2.4193.1
Porterinema fluviatile	GT41	CAZ_P-fluviatile_contig3_4	Porterinema-fluviatile contig3 4		Glycosyltransferase Family 41 protein		prot_P-fluviatile_contig3.6939.1; prot_P-fluviatile_contig3.6937.1; prot_P-fluviatile_contig3.6938.1
Porterinema fluviatile	GT41	CAZ_P-fluviatile_contig31_2	Porterinema-fluviatile contig31 2		Glycosyltransferase Family 41 protein		prot_P-fluviatile_contig31.7500.1
Porterinema fluviatile	GT41	CAZ_P-fluviatile_contig32_2			Glycosyltransferase Family 41 protein		prot_P-fluviatile_contig32.7675.1; prot_P-fluviatile_contig32.7673.1
Porterinema fluviatile	GT41	CAZ_P-fluviatile_contig33_4	Porterinema-fluviatile contig33 4		Glycosyltransferase Family 41 protein		prot_P-fluviatile_contig33.7884.1
Porterinema fluviatile	GT41	CAZ_P-fluviatile_contig41_4			Glycosyltransferase Family 41 protein		prot_P-fluviatile_contig15.2592.1
Porterinema fluviatile	GT41	CAZ_P-fluviatile_contig61_1	Porterinema-fluviatile contig61 1		Glycosyltransferase Family 41 protein		prot_P-fluviatile_contig61.12850.1
Porterinema fluviatile	GT41	CAZ_P-fluviatile_contig77_1			Glycosyltransferase Family 41 protein		prot_P-fluviatile_contig77.14164.1
Pylaiella littoralis	GT41	CAZ_P-littoralis_Contig1007_1	Pylaiella littoralis Contig1007 1		Glycosyltransferase Family 41 protein		prot_P-littoralis_Contig1007.15.1
Pylaiella littoralis	GT41	CAZ_P-littoralis_Contig12_1	Pylaiella littoralis Contig12 1		Glycosyltransferase Family 41 protein
Pylaiella littoralis	GT41	CAZ_P-littoralis_Contig137_1	Pylaiella littoralis Contig137 1		Glycosyltransferase Family 41 protein
Pylaiella littoralis	GT4-GT41	CAZ_P-littoralis_Contig143_2	Pylaiella littoralis Contig143 2		Glycosyltransferase Family 4 protein / Glycosyltransferase Family 41 protein		prot_P-littoralis_Contig143.90.1
Pylaiella littoralis	GT41	CAZ_P-littoralis_Contig17_4			Glycosyltransferase Family 41 protein		prot_P-littoralis_Contig17.142.1
Pylaiella littoralis	GT41	CAZ_P-littoralis_Contig17_5			Glycosyltransferase Family 41 protein		prot_P-littoralis_Contig17.144.1
Pylaiella littoralis	GT41	CAZ_P-littoralis_Contig319_3	Pylaiella littoralis Contig319 3		Glycosyltransferase Family 41 protein		prot_P-littoralis_Contig319.67.4
Pylaiella littoralis	GT41	CAZ_P-littoralis_Contig38_1	Pylaiella littoralis Contig38 1		Glycosyltransferase Family 41 protein		prot_P-littoralis_Contig38.28.24; prot_P-littoralis_Contig38.17.1
Pylaiella littoralis	GT41	CAZ_P-littoralis_Contig40_3	Pylaiella littoralis Contig40 3		Glycosyltransferase Family 41 protein		prot_P-littoralis_Contig40.121.5
Pylaiella littoralis	GT41	CAZ_P-littoralis_Contig554_1	Pylaiella littoralis Contig554 1		Glycosyltransferase Family 41 protein		prot_P-littoralis_Contig554.17.1; prot_P-littoralis_Contig554.18.1
Pylaiella littoralis	GT41	CAZ_P-littoralis_Contig70_2	Pylaiella littoralis Contig70 2		Glycosyltransferase Family 41 protein		prot_P-littoralis_Contig70.110.1
Pylaiella littoralis	GT41	CAZ_P-littoralis_Contig753_1	Pylaiella littoralis Contig753 1		Glycosyltransferase Family 41 protein		prot_P-littoralis_Contig753.20.2
Pylaiella littoralis	GT41	CAZ_P_littoralis_Contig30_1			Glycosyltransferase Family 41 protein		prot_P-littoralis_Contig30.32.1
Sacchoriza dermatodea	GT41	CAZ_S-dermatodea_contig12327_1			Glycosyltransferase Family 41 protein
Sacchoriza dermatodea	GT41	CAZ_S-dermatodea_contig13372_1			Glycosyltransferase Family 41 protein		prot_S-dermatodea_contig13372.1983.1
Sacchoriza dermatodea	GT41	CAZ_S-dermatodea_contig1471_1	Saccorhiza-dermatodea contig1471 1		Glycosyltransferase Family 41 protein		prot_S-dermatodea_contig1471.2650.1
Sacchoriza dermatodea	GT41	CAZ_S-dermatodea_contig2109_1	Saccorhiza-dermatodea contig2109 1		Glycosyltransferase Family 41 protein		prot_S-dermatodea_contig2109.5384.1
Sacchoriza dermatodea	GT41	CAZ_S-dermatodea_contig2389_1			Glycosyltransferase Family 41 protein
Sacchoriza dermatodea	GT41	CAZ_S-dermatodea_contig2872_1			Glycosyltransferase Family 41 protein		prot_S-dermatodea_contig2872.7817.1
Sacchoriza dermatodea	GT41	CAZ_S-dermatodea_contig3146_1	Saccorhiza-dermatodea contig3146 1		Glycosyltransferase Family 41 protein
Sacchoriza dermatodea	GT41	CAZ_S-dermatodea_contig432_1			Glycosyltransferase Family 41 protein
Sacchoriza dermatodea	GT41	CAZ_S-dermatodea_contig5928_1	Saccorhiza-dermatodea contig5928 1		Glycosyltransferase Family 41 protein
Sacchoriza dermatodea	GT41	CAZ_S-dermatodea_contig6361_1	Saccorhiza-dermatodea contig6361 1		Glycosyltransferase Family 41 protein		prot_S-dermatodea_contig6361.14399.1
Sacchoriza dermatodea	GT4-GT41	CAZ_S-dermatodea_contig910_1			Glycosyltransferase Family 4 protein / Glycosyltransferase Family 41 protein		prot_S-dermatodea_contig910.17178.1
Schizocladia ischiensis	GT41	CAZ_S-ischiensis_contig1_7			Glycosyltransferase Family 41 protein
Schizocladia ischiensis	GT41	CAZ_S-ischiensis_contig11_2	Schizocladia-ischiensis contig11 2		Glycosyltransferase Family 41 protein		prot_S-ischiensis_contig11.2119.1
Schizocladia ischiensis	GT41	CAZ_S-ischiensis_contig15_1	Schizocladia-ischiensis contig15 1		Glycosyltransferase Family 41 protein
Schizocladia ischiensis	GT41	CAZ_S-ischiensis_contig3_4	Schizocladia-ischiensis contig3 4		Glycosyltransferase Family 41 protein		prot_S-ischiensis_contig3.9471.1; prot_S-ischiensis_contig3.9469.1; prot_S-ischiensis_contig3.9470.1
Schizocladia ischiensis	GT41	CAZ_S-ischiensis_contig46_2	Schizocladia-ischiensis contig46 2		Glycosyltransferase Family 41 protein		prot_S-ischiensis_contig46.13518.1; prot_S-ischiensis_contig46.13516.1
Schizocladia ischiensis	GT41	CAZ_S-ischiensis_contig5_1	Schizocladia-ischiensis contig5 1		Glycosyltransferase Family 41 protein		prot_S-ischiensis_contig5.14144.1; prot_S-ischiensis_contig5.14145.1
Schizocladia ischiensis	GT4-GT41	CAZ_S-ischiensis_contig63_2	Schizocladia-ischiensis contig63 2		Glycosyltransferase Family 4 protein / Glycosyltransferase Family 41 protein		prot_S-ischiensis_contig63.17200.1; prot_S-ischiensis_contig63.17195.1; prot_S-ischiensis_contig63.17197.1; prot_S-ischiensis_contig63.17196.1; prot_S-ischiensis_contig63.17199.1; prot_S-ischiensis_contig63.17198.1
Schizocladia ischiensis	GT41	CAZ_S-ischiensis_contig65_1	Schizocladia-ischiensis contig65 1		Glycosyltransferase Family 41 protein		prot_S-ischiensis_contig65.17338.1; prot_S-ischiensis_contig65.17339.1; rot_S-ischiensis_contig65.17340.1;
Schizocladia ischiensis	GT41	CAZ_S-ischiensis_contig66_2	Schizocladia-ischiensis contig66 2		Glycosyltransferase Family 41 protein		prot_S-ischiensis_contig66.17492.1; prot_S-ischiensis_contig66.17494.1; prot_S-ischiensis_contig66.17493.1
Schizocladia ischiensis	GT41	CAZ_S-ischiensis_contig67_2	Schizocladia-ischiensis contig67 2		Glycosyltransferase Family 41 protein		prot_S-ischiensis_contig67.17622.1
Schizocladia ischiensis	GT41	CAZ_S-ischiensis_contig68_2	Schizocladia-ischiensis contig68 2		Glycosyltransferase Family 41 protein		prot_S-ischiensis_contig68.17686.1
Saccharina latissima	GT41	CAZ_S-latissima_F_contig1034_1	Saccharina-latissima Contig1034 1		Glycosyltransferase Family 41 protein		prot_S-latissima_F_contig1034.309.1
Saccharina latissima	GT41	CAZ_S-latissima_F_contig1474_1	Saccharina-latissima Contig1474 1		Glycosyltransferase Family 41 protein		prot_S-latissima_F_contig1474.3425.1
Saccharina latissima	GT41	CAZ_S-latissima_F_contig1599_1	Saccharina-latissima Contig1599 1		Glycosyltransferase Family 41 protein
Saccharina latissima	GT41	CAZ_S-latissima_F_contig204_1			Glycosyltransferase Family 41 protein		prot_S-latissima_F_contig204.6163.1; prot_S-latissima_F_contig204.6161.1
Saccharina latissima	GT41	CAZ_S-latissima_F_contig2380_1			Glycosyltransferase Family 41 protein
Saccharina latissima	GT41	CAZ_S-latissima_F_contig497_1			Glycosyltransferase Family 41 protein		prot_S-latissima_F_contig497.12478.1
Saccharina latissima	GT4-GT41	CAZ_S-latissima_F_contig690_1	Saccharina-latissima Contig690 1		Glycosyltransferase Family 4 protein / Glycosyltransferase Family 41 protein		prot_S-latissima_F_contig690.14713.1
Saccharina latissima	GT41	CAZ_S-latissima_F_contig720_2	Saccharina-latissima Contig720 2		Glycosyltransferase Family 41 protein		prot_S-latissima_F_contig720.15094.1
Saccharina latissima	GT41	CAZ_S-latissima_F_contig784_1			Glycosyltransferase Family 41 protein		prot_S-latissima_F_contig784.15726.1
Saccharina latissima	GT41	CAZ_S-latissima_F_contig889_1	Saccharina-latissima Contig889 1		Glycosyltransferase Family 41 protein
Saccharina latissima	GT41	CAZ_S-latissima_F_contig92_1			Glycosyltransferase Family 41 protein		prot_S-latissima_F_contig92.16959.1; prot_S-latissima_F_contig92.16960.1
Sacchoriza polyschides	GT41	CAZ_S-polyschides_F_contig12662_1			Glycosyltransferase Family 41 protein		prot_S-polyschides_F_contig12662.2163.1
Sacchoriza polyschides	GT41	CAZ_S-polyschides_F_contig1444_1			Glycosyltransferase Family 41 protein		prot_S-polyschides_F_contig1444.3259.1
Sacchoriza polyschides	GT41	CAZ_S-polyschides_F_contig17293_1			Glycosyltransferase Family 41 protein		prot_S-polyschides_F_contig17293.4529.1
Sacchoriza polyschides	GT41	CAZ_S-polyschides_F_contig1759_1	Sacchoriza-polyschides F contig1759 1		Glycosyltransferase Family 41 protein		prot_S-polyschides_F_contig1759.4661.1
Sacchoriza polyschides	GT4-GT41	CAZ_S-polyschides_F_contig2796_1	Sacchoriza-polyschides F contig2796 1		Glycosyltransferase Family 4 protein / Glycosyltransferase Family 41 protein		prot_S-polyschides_F_contig2796.8486.1
Sacchoriza polyschides	GT41	CAZ_S-polyschides_F_contig4368_1	Sacchoriza-polyschides F contig4368 1		Glycosyltransferase Family 41 protein		prot_S-polyschides_F_contig4368.12620.1
Sacchoriza polyschides	GT41	CAZ_S-polyschides_F_contig5045_1			Glycosyltransferase Family 41 protein		prot_S-polyschides_F_contig5045.13991.1
Sacchoriza polyschides	GT41	CAZ_S-polyschides_F_contig5170_1			Glycosyltransferase Family 41 protein
Sacchoriza polyschides	GT41	CAZ_S-polyschides_F_contig5998_1	Sacchoriza-polyschides F contig5998 1		Glycosyltransferase Family 41 protein		prot_S-polyschides_F_contig5998.15670.1
Sacchoriza polyschides	GT41	CAZ_S-polyschides_M_contig15060_1			Glycosyltransferase Family 41 protein		prot_S-polyschides_M_contig15060.4033.1
Sacchoriza polyschides	GT41	CAZ_S-polyschides_M_contig16106_1			Glycosyltransferase Family 41 protein		prot_S-polyschides_M_contig16106.4661.1
Sacchoriza polyschides	GT41	CAZ_S-polyschides_M_contig1763_1			Glycosyltransferase Family 41 protein		prot_S-polyschides_M_contig1763.5461.1
Sacchoriza polyschides	GT41	CAZ_S-polyschides_M_contig2308_1			Glycosyltransferase Family 41 protein		prot_S-polyschides_M_contig2308.7844.1
Sacchoriza polyschides	GT41	CAZ_S-polyschides_M_contig26365_1			Glycosyltransferase Family 41 protein		prot_S-polyschides_M_contig26365.8969.1
Sacchoriza polyschides	GT41	CAZ_S-polyschides_M_contig2782_1			Glycosyltransferase Family 41 protein		prot_S-polyschides_M_contig2782.9423.1
Sacchoriza polyschides	GT4-GT41	CAZ_S-polyschides_M_contig4552_1			Glycosyltransferase Family 4 protein / Glycosyltransferase Family 41 protein		prot_S-polyschides_M_contig4552.13300.1
Sacchoriza polyschides	GT41	CAZ_S-polyschides_M_contig6213_1			Glycosyltransferase Family 41 protein		prot_S-polyschides_M_contig6213.15665.1; prot_S-polyschides_M_contig6213.15664.1
Sacchoriza polyschides	GT41	CAZ_S-polyschides_M_contig887_1			Glycosyltransferase Family 41 protein		prot_S-polyschides_M_contig887.18697.1
Sphacelaria rigidula	GT41	CAZ_S-rigidula_F_contig2383_1	Sphacelaria-rigidula F contig2383 1		Glycosyltransferase Family 41 protein		prot_S-rigidula_F_contig2383.1.1
Sphacelaria rigidula	GT41	CAZ_S-rigidula_F_contig3218_1			Glycosyltransferase Family 41 protein		prot_S-rigidula_F_contig3218.1.1
Sphacelaria rigidula	GT41	CAZ_S-rigidula_F_contig3679_1	Sphacelaria-rigidula F contig3679 1		Glycosyltransferase Family 41 protein		prot_S-rigidula_F_contig3679.3.2
Sphacelaria rigidula	GT41	CAZ_S-rigidula_F_contig3745_1			Glycosyltransferase Family 41 protein
Sphacelaria rigidula	GT41	CAZ_S-rigidula_F_contig3940_1			Glycosyltransferase Family 41 protein		prot_S-rigidula_F_contig3940.1.2
Sphacelaria rigidula	GT41	CAZ_S-rigidula_F_contig9404_1			Glycosyltransferase Family 41 protein
Tribonema minus	GT41	Tribonema-minus KAG5191098_1	Tribonema-minus KAG5191098 1		Glycosyltransferase Family 41 protein
Tribonema minus	GT41	Tribonema-minus KAG5185234_1	Tribonema-minus KAG5185234 1		Glycosyltransferase Family 41 protein
Tribonema minus	GT41	Tribonema-minus KAG5181482_1	Tribonema-minus KAG5181482 1		Glycosyltransferase Family 41 protein
Cladosiphon okamuranus	GT41	Cok_S_s014_4500.t1		fragment C-term;	Glycosyltransferase Family 41 protein
Cladosiphon okamuranus	GT41	Cok_S_s014_4501.t1		fragment N-term;	Glycosyltransferase Family 41 protein
Cladosiphon okamuranus	GT41	Cok_S_s015_4636.t1			Glycosyltransferase Family 41 protein
Cladosiphon okamuranus	GT41	Cok_S_s018_5008.t1			Glycosyltransferase Family 41 protein
Cladosiphon okamuranus	GT41	Cok_S_s033_6661.t1		fragment N-term;	Glycosyltransferase Family 41 protein
Cladosiphon okamuranus	GT41	Cok_S_s033_6662.t1		fragment C-term;	Glycosyltransferase Family 41 protein
Cladosiphon okamuranus	GT41	Cok_S_s068_8986.t1			Glycosyltransferase Family 41 protein
Cladosiphon okamuranus	GT41	Cok_S_s100_10615.t1			Glycosyltransferase Family 41 protein
Cladosiphon okamuranus	GT41	Cok_S_s108_10967.t1			Glycosyltransferase Family 41 protein
Cladosiphon okamuranus	GT41	Cok_S_s119_11417.t1		(fragment) splicing problem; ;	Glycosyltransferase Family 41 protein
Cladosiphon okamuranus	GT41	Cok_S_s145_12329.t1			Glycosyltransferase Family 41 protein
Cladosiphon okamuranus	GT41	Cok_S_s161_12826.t1			Glycosyltransferase Family 41 protein
Cladosiphon okamuranus	GT41	Cok_S_s334_16902.t1			Glycosyltransferase Family 41 protein
Ectocarpus sp7	GT41	Ec-01_007580.1	Ectocarpus-sp7 Ec-01 007580.1		Glycosyltransferase Family 41 protein
Ectocarpus sp7	GT41	Ec-03_000210.1	Ectocarpus-sp7 Ec-03 000210.1		Glycosyltransferase Family 41 protein
Ectocarpus sp7	GT41	Ec-04_005820.1	Ectocarpus-sp7 Ec-04 005820.1		Glycosyltransferase Family 41 protein
Ectocarpus sp7	GT41	Ec-04_005920.1	Ectocarpus-sp7 Ec-04 005920.1		Glycosyltransferase Family 41 protein
Ectocarpus sp7	GT41	Ec-10_004480.1	Ectocarpus-sp7 Ec-10 004480.1		Glycosyltransferase Family 41 protein
Ectocarpus sp7	GT41	Ec-12_006240.1		fragment C-term;	Glycosyltransferase Family 41 protein
Ectocarpus sp7	GT41	Ec-20_004160.1	Ectocarpus-sp7 Ec-20 004160.1		Glycosyltransferase Family 41 protein
Ectocarpus sp7	GT41	Ec-21_001470.1	Ectocarpus-sp7 Ec-21 001470.1		Glycosyltransferase Family 41 protein
Ectocarpus sp7	GT41	Ec-12 006040.1			Glycosyltransferase Family 41 protein
Ectocarpus sp7	GT41	Ec-26_002990.1	Ectocarpus-sp7 Ec-26 002990.1		Glycosyltransferase Family 41 protein
Ectocarpus siliculosus (ec864)	GT41	prot_E-siliculosus-1a_M_contig159.4118.1			Glycosyltransferase Family 41 protein
Ectocarpus siliculosus (ec864)	GT41	prot_E-siliculosus-1a_M_contig172.4825.1			Glycosyltransferase Family 41 protein
Ectocarpus siliculosus (ec864)	GT41	prot_E-siliculosus-1a_M_contig20.6128.1			Glycosyltransferase Family 41 protein
Ectocarpus siliculosus (ec864)	GT41	prot_E-siliculosus-1a_M_contig20.6145.1			Glycosyltransferase Family 41 protein
Ectocarpus siliculosus (ec864)	GT41	prot_E-siliculosus-1a_M_contig228.7039.1			Glycosyltransferase Family 41 protein
Ectocarpus siliculosus (ec864)	GT41	prot_E-siliculosus-1a_M_contig228.7043.1		fragment N-term / C-term;	Glycosyltransferase Family 41 protein
Ectocarpus siliculosus (ec864)	GT41	prot_E-siliculosus-1a_M_contig228.7044.1		fragment N-term / C-term;	Glycosyltransferase Family 41 protein
Ectocarpus siliculosus (ec864)	GT41	prot_E-siliculosus-1a_M_contig31.9404.1			Glycosyltransferase Family 41 protein
Ectocarpus siliculosus (ec864)	GT41	prot_E-siliculosus-1a_M_contig47.12086.1		fragment N-term;	Glycosyltransferase Family 41 protein
Ectocarpus siliculosus (ec864)	GT41	prot_E-siliculosus-1a_M_contig56.13380.1		(fragment) splicing problem;	Glycosyltransferase Family 41 protein
Ectocarpus siliculosus (ec864)	GT41	prot_E-siliculosus-1a_M_contig70.15233.1			Glycosyltransferase Family 41 protein
Saccharina latissima	GT41	prot_S-latissima_F_contig1474.3425.1			Glycosyltransferase Family 41 protein
Saccharina latissima	GT41	prot_S-latissima_F_contig497.12478.1		(fragment) splicing problem;	Glycosyltransferase Family 41 protein
Saccharina latissima	GT41	prot_S-latissima_F_contig690.14713.1			Glycosyltransferase Family 41 protein
Saccharina latissima	GT41	prot_S-latissima_F_contig720.15094.1			Glycosyltransferase Family 41 protein
Saccharina latissima	GT41	prot_S-latissima_F_contig92.16959.1			Glycosyltransferase Family 41 protein
Saccharina japonica	GT41	SJ00022		fragment N-term;	Glycosyltransferase Family 41 protein
Saccharina japonica	GT41	SJ00030		fragment C-term;	Glycosyltransferase Family 41 protein
Saccharina japonica	GT41	SJ00215		fragment C-term;	Glycosyltransferase Family 41 protein
Saccharina japonica	GT41	SJ02444		(fragment) splicing problem;	Glycosyltransferase Family 41 protein
Saccharina japonica	GT41	SJ05350		fragment N-term;	Glycosyltransferase Family 41 protein
Saccharina japonica	GT41	SJ11118	Saccharina-japonica SJ11118		Glycosyltransferase Family 41 protein
Saccharina japonica	GT41	SJ16030		(fragment) splicing problem;	Glycosyltransferase Family 41 protein
Saccharina japonica	GT41	SJ20364		fragment C-term;	Glycosyltransferase Family 41 protein
Heterosigma akashiwo	GT41	prot_H-akashiwo_Contig1381.8.1			Glycosyltransferase Family 41 protein
Heterosigma akashiwo	GT41	prot_H-akashiwo_Contig2460.1.1		fragment N-term / C-term;	Glycosyltransferase Family 41 protein
Heterosigma akashiwo	GT41	prot_H-akashiwo_Contig2674.1.3		fragment N-term;	Glycosyltransferase Family 41 protein
Heterosigma akashiwo	GT41	prot_H-akashiwo_Contig2674.3.1		fragment C-term;	Glycosyltransferase Family 41 protein
Heterosigma akashiwo	GT41	prot_H-akashiwo_Contig810.7.1			Glycosyltransferase Family 41 protein
Phaeothamnion wetherbeei	GT41	prot_P-wetherbeei_contig12019.1.1		fragment C-term;	Glycosyltransferase Family 41 protein
Phaeothamnion wetherbeei	GT41	prot_P-wetherbeei_contig1327.3.2			Glycosyltransferase Family 41 protein
Phaeothamnion wetherbeei	GT41	prot_P-wetherbeei_contig15182.1.1			Glycosyltransferase Family 41 protein
Phaeothamnion wetherbeei	GT41	prot_P-wetherbeei_contig18830.1.1			Glycosyltransferase Family 41 protein
Phaeothamnion wetherbeei	GT41	prot_P-wetherbeei_contig19196.1.1		fragment N-term;	Glycosyltransferase Family 41 protein
Phaeothamnion wetherbeei	GT41	prot_P-wetherbeei_contig2203.2.1			Glycosyltransferase Family 41 protein
Phaeothamnion wetherbeei	GT41	prot_P-wetherbeei_contig27397.1.1		fragment N-term;	Glycosyltransferase Family 41 protein
Phaeothamnion wetherbeei	GT41	prot_P-wetherbeei_contig28370.1.1		fragment C-term;	Glycosyltransferase Family 41 protein
Phaeothamnion wetherbeei	GT41	prot_P-wetherbeei_contig3525.1.1		fragment C-term;	Glycosyltransferase Family 41 protein
Phaeothamnion wetherbeei	GT41	prot_P-wetherbeei_contig4956.1.1			Glycosyltransferase Family 41 protein
Tribonema minus (UTEX B 3156)	GT41	269334			Glycosyltransferase Family 41 protein
Tribonema minus (UTEX B 3156)	GT41	286990			Glycosyltransferase Family 41 protein
Tribonema minus (UTEX B 3156)	GT41	332224			Glycosyltransferase Family 41 protein
Tribonema minus (UTEX B 3156)	GT41	354230			Glycosyltransferase Family 41 protein
Ascophyllum nodosum	GT2-GT74	CAZ_A-nodosum_M_contig870_1	Ascophyllum nodosum M contig870 1		Glycosyltransferase Family 2 protein / Glycosyltransferase Family 74 protein		prot_A-nodosum_M_contig870.1
Chordaria linearis	GT2-GT74	CAZ_C-linearis_contig45_1	Chordaria linearis Contig45 1		Glycosyltransferase Family 2 protein / Glycosyltransferase Family 74 protein		prot_C-linearis_contig45.10904.1
Choristocarpus tenellus	GT2-GT74	CAZ_C-tenellus_contig327_1	Choristocarpus-tenellus contig327 1		Glycosyltransferase Family 2 protein / Glycosyltransferase Family 74 protein		prot_C-tenellus_contig327.8.2
Dictyota dichotoma	GT2-GT74	CAZ_D-dichotoma_M_contig356_1	Dictyota-dichotoma Contig356 1		Glycosyltransferase Family 2 protein / Glycosyltransferase Family 74 protein		prot_D-dichotoma_M_contig356.12022.1
Desmarestia dudresnayi	GT2-GT74	CAZ_D-dudresnayi_contig14434_1	Desmarestia-dudresnayi Contig14434 1		Glycosyltransferase Family 2 protein / Glycosyltransferase Family 74 protein		prot_D-dudresnayi_contig14434.4104.1
Desmarestia herbacea	GT2-GT74	CAZ_D-herbacea_M_contig253_1	Desmarestia-herbacea M Contig253 1		Glycosyltransferase Family 2 protein / Glycosyltransferase Family 74 protein		prot_D-herbacea_M_contig253.6771.1
Desmarestia herbacea	GT2-GT74	CAZ_D-herbacea_F_contig218_1			Glycosyltransferase Family 2 protein / Glycosyltransferase Family 74 protein		prot_D-herbacea_F_contig218.5697.1
Discosporangium mesarthrocarpus	GT2-GT74	CAZ_D-mesarthrocarpus_Contig2283_1	Discosporangium-mesarthrocarpus Contig2283 1		Glycosyltransferase Family 2 protein / Glycosyltransferase Family 74 protein		prot_D-mesarthrocarpus_Contig2283.4.3
Fucus serratus	GT2-GT74	CAZ_F-serratus_M_contig4799_1	Fucus-serratus Contig4799 1		Glycosyltransferase Family 2 protein / Glycosyltransferase Family 74 protein		prot_F-serratus_M_contig4799.14351.1
Fucus serratus	GT2-GT74	CAZ_F-serratus_M_contig5965_1	Fucus-serratus Contig5965 1		Glycosyltransferase Family 2 protein / Glycosyltransferase Family 74 protein		prot_F-serratus_M_contig5965.16529.1
Heribaudella fluviatilis	GT2-GT74	CAZ_H-fluviatilis_contig3523_1			Glycosyltransferase Family 2 protein / Glycosyltransferase Family 74 protein		prot_H-fluviatilis_contig3523.21314.1
Macrocystis pyrifera	GT2-GT74	CAZ_M-pyrifera_M_contig7161_1	Macrocystis-pyrifera M contig7161 1		Glycosyltransferase Family 2 protein / Glycosyltransferase Family 74 protein		prot_M-pyrifera_M_contig7161.17069.1
Porterinema fluviatile	GT2-GT74	CAZ_P-fluviatile_contig3_12	Porterinema-fluviatile contig3 12		Glycosyltransferase Family 2 protein / Glycosyltransferase Family 74 protein		prot_P-fluviatile_contig3.6873.1; prot_P-fluviatile_contig3.6872.1
Pylaiella littoralis	GT2-GT74	CAZ_P-littoralis_Contig40_1	Pylaiella littoralis Contig40 1		Glycosyltransferase Family 2 protein / Glycosyltransferase Family 74 protein		prot_P-littoralis_Contig40.25.2
Sacchoriza dermatodea	GT2-GT74	CAZ_S-dermatodea_contig257_1	Saccorhiza-dermatodea contig257 1		Glycosyltransferase Family 2 protein / Glycosyltransferase Family 74 protein		prot_S-dermatodea_contig257.6908.1
Sacchoriza dermatodea	GT2-GT74	CAZ_S-dermatodea_contig5586_1			Glycosyltransferase Family 2 protein / Glycosyltransferase Family 74 protein		prot_S-dermatodea_contig5586.13389.1
Schizocladia ischiensis	GT2-GT74	CAZ_S-ischiensis_contig2_1	Schizocladia-ischiensis contig2 1		Glycosyltransferase Family 2 protein / Glycosyltransferase Family 74 protein		prot_S-ischiensis_contig2.5172.1
Saccharina latissima	GT2-GT74	CAZ_S-latissima_F_contig988_1	Saccharina-latissima Contig988 1		Glycosyltransferase Family 2 protein / Glycosyltransferase Family 74 protein		prot_S-latissima_F_contig988.17586.1
Sacchoriza polyschides	GT2-GT74	CAZ_S-polyschides_F_contig23433_1			Glycosyltransferase Family 2 protein / Glycosyltransferase Family 74 protein		prot_S-polyschides_F_contig23433.6952.1
Sacchoriza polyschides	GT2-GT74	CAZ_S-polyschides_M_contig8066_1	Sacchoriza-polyschides M contig8066 1		Glycosyltransferase Family 2 protein / Glycosyltransferase Family 74 protein		prot_S-polyschides_M_contig8066.17788.1
Sphacelaria rigidula	GT2-GT74	CAZ_S-rigidula_F_contig7668_1	Sphacelaria-rigidula F contig7668 1		Glycosyltransferase Family 2 protein / Glycosyltransferase Family 74 protein		prot_S-rigidula_F_contig7668.1.1
Phaeothamnion wetherbeei	GT74-GT2	CAZ_Phaeothamnion-wetherbeei_contig1263_1			Glycosyltransferase Family 74 / Glycosyltransferase Family 2 protein		prot_P-wetherbeei_contig1263.3.2
Cladosiphon okamuranus	GT41-GT4	Cok_S_s015_4675.t1		(fragment) splicing problem;	Glycosyltransferase Family 41 protein
Cladosiphon okamuranus	GT41-GT4	Cok_S_s063_8730.t1			Glycosyltransferase Family 41 protein
Cladosiphon okamuranus	GT74-GT2	Cok_S_s054_8171.t1		(fragment) splicing problem;	Glycosyltransferase Family 74 / Glycosyltransferase Family 2 protein
Ectocarpus sp7	GT74-GT2	Ec-10_003470.1	Ectocarpus-sp7 Ec-10 003470.1		Glycosyltransferase Family 74 / Glycosyltransferase Family 2 protein
Ectocarpus siliculosus (ec864)	GT74-GT2	prot_E-siliculosus-1a_M_contig99.17769.1		(fragment) splicing problem;	Glycosyltransferase Family 74 / Glycosyltransferase Family 2 protein
Saccharina japonica	GT74-GT2	SJ07152		fragment N-term;	Glycosyltransferase Family 74 / Glycosyltransferase Family 2 protein
Chrysoparadoxa australica	GT74-GT2	CAZ_C_australica_Contig_1076_1			Glycosyltransferase Family 74 / Glycosyltransferase Family 2 protein		prot_C-australica_Contig_1076.4.2
Tribonema minus (UTEX B 3156)	GT74-GT2	321170			Glycosyltransferase Family 74 / Glycosyltransferase Family 2 protein
		Sulfate metabolism (sulfotransferases/sulfatases) (mind that this does not apply to FCSP metabolism only)
Chrysoparadoxa australica	ST	prot_C-australica_Contig_175.1.1			sulfotransferase
Chrysoparadoxa australica	ST	prot_C-australica_Contig_193.1.5	Chrysoparadoxa-australica Contig 193.1.5		sulfotransferase
Chrysoparadoxa australica	ST	prot_C-australica_Contig_3098.2.1	Chrysoparadoxa-australica Contig 396.3.1		sulfotransferase
Chrysoparadoxa australica	ST	prot_C-australica_Contig_396.3.1			sulfotransferase
Chrysoparadoxa australica	ST_clade 9	prot_C-australica_Contig_778.17.1	Chrysoparadoxa-australica Contig_778.17.1		sulfotransferase (clade 9)
Chrysoparadoxa australica	ST	prot_C-australica_Contig_6593.1.1	Chrysoparadoxa-australica Contig 6593.1.1		sulfotransferase
Chrysoparadoxa australica	ST	prot_C-australica_Contig_581.4.1	Chrysoparadoxa-australica Contig 778.17.1		sulfotransferase
Desmarestia dudresnayi	ST	prot_D-dudresnayi_contig13143.2994.1			sulfotransferase
Desmarestia dudresnayi	ST	prot_D-dudresnayi_contig13627.3385.1			sulfotransferase
Desmarestia dudresnayi	ST	prot_D-dudresnayi_contig13987.3712.1			sulfotransferase
Desmarestia dudresnayi	ST	prot_D-dudresnayi_contig143.3992.1			sulfotransferase
Desmarestia dudresnayi	ST	prot_D-dudresnayi_contig14863.4425.1			sulfotransferase
Desmarestia dudresnayi	ST	prot_D-dudresnayi_contig15883.5282.1			sulfotransferase
Desmarestia dudresnayi	ST	prot_D-dudresnayi_contig1837.7074.1			sulfotransferase
Desmarestia dudresnayi	ST	prot_D-dudresnayi_contig23.10045.1			sulfotransferase
Desmarestia dudresnayi	ST	prot_D-dudresnayi_contig2326.10213.1			sulfotransferase
Desmarestia dudresnayi	ST	prot_D-dudresnayi_contig28357.12990.1			sulfotransferase
Desmarestia dudresnayi	ST	prot_D-dudresnayi_contig2953.13513.1			sulfotransferase
Desmarestia dudresnayi	ST	prot_D-dudresnayi_contig4097.17758.1			sulfotransferase
Desmarestia dudresnayi	ST	prot_D-dudresnayi_contig4189.18056.1			sulfotransferase
Desmarestia dudresnayi	ST	prot_D-dudresnayi_contig43891.18632.1			sulfotransferase
Desmarestia dudresnayi	ST	prot_D-dudresnayi_contig479.19757.1			sulfotransferase
Desmarestia dudresnayi	ST	prot_D-dudresnayi_contig48226.19843.1			sulfotransferase
Desmarestia dudresnayi	ST	prot_D-dudresnayi_contig568.21873.1			sulfotransferase
Desmarestia dudresnayi	ST	prot_D-dudresnayi_contig57572.22051.1			sulfotransferase
Desmarestia dudresnayi	ST	prot_D-dudresnayi_contig7142.24791.1			sulfotransferase
Desmarestia dudresnayi	ST	prot_D-dudresnayi_contig7780.25908.1			sulfotransferase
Desmarestia dudresnayi	ST	prot_D-dudresnayi_contig8153.26469.1			sulfotransferase
Desmarestia dudresnayi	ST	prot_D-dudresnayi_contig9013.27787.1			sulfotransferase
Desmarestia herbacea	ST	prot_D-herbacea_F_contig1020.372.1			sulfotransferase
Desmarestia herbacea	ST	prot_D-herbacea_F_contig108.717.1			sulfotransferase
Desmarestia herbacea	ST	prot_D-herbacea_F_contig109.780.1			sulfotransferase
Desmarestia herbacea	ST	prot_D-herbacea_F_contig129.1940.1			sulfotransferase
Desmarestia herbacea	ST	prot_D-herbacea_F_contig13.1959.1			sulfotransferase
Desmarestia herbacea	ST	prot_D-herbacea_F_contig136.2236.1			sulfotransferase
Desmarestia herbacea	ST	prot_D-herbacea_F_contig162.3466.1			sulfotransferase
Desmarestia herbacea	ST	prot_D-herbacea_F_contig1623.3494.1			sulfotransferase
Desmarestia herbacea	ST	prot_D-herbacea_F_contig174.3972.1			sulfotransferase
Desmarestia herbacea	ST	prot_D-herbacea_F_contig177.4054.1			sulfotransferase
Desmarestia herbacea	ST	prot_D-herbacea_F_contig187.4402.1			sulfotransferase
Desmarestia herbacea	ST	prot_D-herbacea_F_contig190.4572.1			sulfotransferase
Desmarestia herbacea	ST	prot_D-herbacea_F_contig190.4579.1			sulfotransferase
Desmarestia herbacea	ST	prot_D-herbacea_F_contig22.5756.1			sulfotransferase
Desmarestia herbacea	ST	prot_D-herbacea_F_contig222.5898.1			sulfotransferase
Desmarestia herbacea	ST	prot_D-herbacea_F_contig240.6585.1			sulfotransferase
Desmarestia herbacea	ST	prot_D-herbacea_F_contig252.6870.1			sulfotransferase
Desmarestia herbacea	ST	prot_D-herbacea_F_contig252.6871.1			sulfotransferase
Desmarestia herbacea	ST	prot_D-herbacea_F_contig252.6872.1			sulfotransferase
Desmarestia herbacea	ST	prot_D-herbacea_F_contig28.7683.1			sulfotransferase
Desmarestia herbacea	ST	prot_D-herbacea_F_contig365.9749.1			sulfotransferase
Desmarestia herbacea	ST	prot_D-herbacea_F_contig462.11582.1			sulfotransferase
Desmarestia herbacea	ST	prot_D-herbacea_F_contig500.12304.1			sulfotransferase
Desmarestia herbacea	ST	prot_D-herbacea_F_contig68.14304.1			sulfotransferase
Desmarestia herbacea	ST	prot_D-herbacea_F_contig78.15129.1			sulfotransferase
Desmarestia herbacea	ST	prot_D-herbacea_F_contig8.15281.1			sulfotransferase
Desmarestia herbacea	ST	prot_D-herbacea_F_contig82.15583.1			sulfotransferase
Desmarestia herbacea	ST	prot_D-herbacea_F_contig824.15598.1			sulfotransferase
Desmarestia herbacea	ST	prot_D-herbacea_F_contig826.15603.1			sulfotransferase
Desmarestia herbacea	ST	prot_D-herbacea_F_contig83.15638.1			sulfotransferase
Desmarestia herbacea	ST	prot_D-herbacea_F_contig85.15771.1			sulfotransferase
Desmarestia herbacea	ST	prot_D-herbacea_F_contig876.15950.1			sulfotransferase
Desmarestia herbacea	ST	prot_D-herbacea_F_contig96.16552.1			sulfotransferase
Desmarestia herbacea	ST_clade 10	prot_D-herbacea_M_contig103.503.1	Desmarestia-herbacea M contig103.503.1		sulfotransferase (clade 10)
Desmarestia herbacea	ST_clade 10	prot_D-herbacea_M_contig105.656.1	Desmarestia-herbacea M contig105.656.1		sulfotransferase (clade 10)
Desmarestia herbacea	ST	prot_D-herbacea_M_contig105.657.1			sulfotransferase
Desmarestia herbacea	ST_clade 4	prot_D-herbacea_M_contig11.870.1	Desmarestia-herbacea M contig11.870.1		sulfotransferase (clade 4)
Desmarestia herbacea	ST_clade 3a	prot_D-herbacea_M_contig112.1131.1	Desmarestia-herbacea M contig112.1131.1		sulfotransferase (clade 3a)
Desmarestia herbacea	ST_clade 4	prot_D-herbacea_M_contig141.2475.1	Desmarestia-herbacea M contig141.2475.1		sulfotransferase (clade 4)
Desmarestia herbacea	ST_clade 4	prot_D-herbacea_M_contig15.2875.1	Desmarestia-herbacea M contig15.2875.1		sulfotransferase (clade 4)
Desmarestia herbacea	ST_clade 10	prot_D-herbacea_M_contig17.3822.1	Desmarestia-herbacea M contig17.3822.1		sulfotransferase (clade 10)
Desmarestia herbacea	ST	prot_D-herbacea_M_contig174.4009.1			sulfotransferase
Desmarestia herbacea	ST_clade 8	prot_D-herbacea_M_contig184.4367.1	Desmarestia-herbacea M contig184.4367.1		sulfotransferase (clade 8)
Desmarestia herbacea	ST	prot_D-herbacea_M_contig19.4515.1			sulfotransferase
Desmarestia herbacea	ST	prot_D-herbacea_M_contig193.4612.1			sulfotransferase
Desmarestia herbacea	ST	prot_D-herbacea_M_contig208.5419.1			sulfotransferase
Desmarestia herbacea	ST_clade 3a	prot_D-herbacea_M_contig21.5488.1	Desmarestia-herbacea M contig21.5488.1		sulfotransferase (clade 3a)
Desmarestia herbacea	ST	prot_D-herbacea_M_contig210.5606.1	Desmarestia-herbacea M contig210.5606.1		sulfotransferase
Desmarestia herbacea	ST_clade 10	prot_D-herbacea_M_contig210.5607.1	Desmarestia-herbacea M contig210.5607.1		sulfotransferase (clade 10)
Desmarestia herbacea	ST_clade 10	prot_D-herbacea_M_contig236.6393.1	Desmarestia-herbacea M contig236.6393.1		sulfotransferase (clade 10)
Desmarestia herbacea	ST_clade 1	prot_D-herbacea_M_contig26.6921.1	Desmarestia-herbacea M contig26.6921.1		sulfotransferase (clade 1)
Desmarestia herbacea	ST	prot_D-herbacea_M_contig27.7321.1			sulfotransferase
Desmarestia herbacea	ST_clade 1	prot_D-herbacea_M_contig273.7437.1	Desmarestia-herbacea M contig273.7437.1		sulfotransferase (clade 1)
Desmarestia herbacea	ST_clade 10	prot_D-herbacea_M_contig28.7620.1	Desmarestia-herbacea M contig28.7620.1		sulfotransferase (clade 10)
Desmarestia herbacea	ST_clade 10	prot_D-herbacea_M_contig28.7621.1	Desmarestia-herbacea M contig28.7621.1		sulfotransferase (clade 10)
Desmarestia herbacea	ST_clade 10	prot_D-herbacea_M_contig28.7623.1	Desmarestia-herbacea M contig28.7623.1		sulfotransferase (clade 10)
Desmarestia herbacea	ST_clade 9	prot_D-herbacea_M_contig3.8078.1	Desmarestia-herbacea M contig3.8078.1		sulfotransferase (clade 9)
Desmarestia herbacea	ST	prot_D-herbacea_M_contig35.9173.1	Desmarestia-herbacea M contig35.9173.1		sulfotransferase
Desmarestia herbacea	ST	prot_D-herbacea_M_contig381.9777.1			sulfotransferase
Desmarestia herbacea	ST_clade 8	prot_D-herbacea_M_contig394.10006.1	Desmarestia-herbacea M contig394.10006.1		sulfotransferase (clade 8)
Desmarestia herbacea	ST	prot_D-herbacea_M_contig42.10630.1			sulfotransferase
Desmarestia herbacea	ST_clade 4	prot_D-herbacea_M_contig43.10751.1	Desmarestia-herbacea M contig43.10751.1		sulfotransferase (clade 4)
Desmarestia herbacea	ST_clade 3a	prot_D-herbacea_M_contig448.11026.1	Desmarestia-herbacea M contig448.11026.1		sulfotransferase (clade 3a)
Desmarestia herbacea	ST	prot_D-herbacea_M_contig711.14380.1			sulfotransferase
Desmarestia herbacea	ST_clade 10	prot_D-herbacea_M_contig73.14513.1	Desmarestia-herbacea M contig73.14513.1		sulfotransferase (clade 10)
Desmarestia herbacea	ST_clade 10	prot_D-herbacea_M_contig775.14764.1	Desmarestia-herbacea M contig775.14764.1		sulfotransferase (clade 10)
Desmarestia herbacea	ST_clade 3c	prot_D-herbacea_M_contig81.15109.1	Desmarestia-herbacea M contig81.15109.1		sulfotransferase (clade 3c)
Desmarestia herbacea	ST	prot_D-dichotoma_M_contig1011.187.1			sulfotransferase
Dictyota dichotoma	ST_clade 10	prot_D-dichotoma_M_contig1026.308.1	Dictyota-dichotoma M contig1026.308.1		sulfotransferase (clade 10)
Dictyota dichotoma	ST_clade 10	prot_D-dichotoma_M_contig1047.472.1	Dictyota-dichotoma M contig1047.472.1		sulfotransferase (clade 10)
Dictyota dichotoma	ST_clade 4	prot_D-dichotoma_M_contig133.2529.1	Dictyota-dichotoma M contig133.2529.1		sulfotransferase (clade 4)
Dictyota dichotoma	ST_clade 4	prot_D-dichotoma_M_contig1350.2650.1	Dictyota-dichotoma M contig1350.2650.1		sulfotransferase (clade 4)
Dictyota dichotoma	ST_clade 9	prot_D-dichotoma_M_contig1565.3958.1	Dictyota-dichotoma M contig1565.3958.1		sulfotransferase (clade 9)
Dictyota dichotoma	ST_clade 4	prot_D-dichotoma_M_contig159.4092.1	Dictyota-dichotoma M contig159.4092.1		sulfotransferase (clade 4)
Desmarestia herbacea	ST	prot_D-dichotoma_M_contig1754.5056.1			sulfotransferase
Dictyota dichotoma	ST_clade 10	prot_D-dichotoma_M_contig185.5516.1	Dictyota-dichotoma M contig185.5516.1		sulfotransferase (clade 10)
Desmarestia herbacea	ST	prot_D-dichotoma_M_contig1865.5583.1			sulfotransferase
Dictyota dichotoma	ST_clade 12	prot_D-dichotoma_M_contig1929.5903.1	Dictyota-dichotoma M contig1929.5903.1		sulfotransferase (clade 12)
Dictyota dichotoma	ST_clade 3a	prot_D-dichotoma_M_contig1932.5937.1	Dictyota-dichotoma M contig1932.5937.1		sulfotransferase (clade 3a)
Desmarestia herbacea	ST	prot_D-dichotoma_M_contig202.6420.1			sulfotransferase
Desmarestia herbacea	ST	prot_D-dichotoma_M_contig202.6423.1			sulfotransferase
Dictyota dichotoma	ST_clade 3c	prot_D-dichotoma_M_contig206.6611.1	Dictyota-dichotoma M contig206.6611.1		sulfotransferase (clade 3c)
Dictyota dichotoma	ST_clade 10	prot_D-dichotoma_M_contig2494.8563.1	Dictyota-dichotoma M contig2494.8563.1		sulfotransferase (clade 10)
Dictyota dichotoma	ST_clade 4	prot_D-dichotoma_M_contig28.9663.1	Dictyota-dichotoma M contig28.9663.1		sulfotransferase (clade 4)
Dictyota dichotoma	ST_clade 8	prot_D-dichotoma_M_contig2868.9885.1	Dictyota-dichotoma M contig2868.9885.1		sulfotransferase (clade 8)
Dictyota dichotoma	ST_clade 1	prot_D-dichotoma_M_contig3062.10606.1	Dictyota-dichotoma M contig3062.10606.1		sulfotransferase (clade 1)
Dictyota dichotoma	ST_clade 10	prot_D-dichotoma_M_contig363.12211.1	Dictyota-dichotoma M contig363.12211.1		sulfotransferase (clade 10)
Dictyota dichotoma	ST_clade 10	prot_D-dichotoma_M_contig3731.12483.1	Dictyota-dichotoma M contig3731.12483.1		sulfotransferase (clade 10)
Dictyota dichotoma	ST_clade 10	prot_D-dichotoma_M_contig42.13635.1	Dictyota-dichotoma M contig42.13635.1		sulfotransferase (clade 10)
Dictyota dichotoma	ST_clade 10	prot_D-dichotoma_M_contig481.14906.1	Dictyota-dichotoma M contig481.14906.1		sulfotransferase (clade 10)
Dictyota dichotoma	ST_clade 10	prot_D-dichotoma_M_contig481.14908.1	Dictyota-dichotoma M contig481.14908.1		sulfotransferase (clade 10)
Dictyota dichotoma	ST_clade 11	prot_D-dichotoma_M_contig515.15580.1	Dictyota-dichotoma M contig515.15580.1		sulfotransferase (clade 11)
Desmarestia herbacea	ST	prot_D-dichotoma_M_contig544.16076.1			sulfotransferase
Dictyota dichotoma	ST _clade 2	prot_D-dichotoma_M_contig554.16222.1	Dictyota-dichotoma M contig554.16222.1		sulfotransferase (clade 2)
Dictyota dichotoma	ST _clade 2	prot_D-dichotoma_M_contig554.16223.1	Dictyota-dichotoma M contig554.16223.1		sulfotransferase (clade 2)
Desmarestia herbacea	ST	prot_D-dichotoma_M_contig589.16743.1	Dictyota-dichotoma contig589.16743.1		sulfotransferase
Dictyota dichotoma	ST_clade 3c	prot_D-dichotoma_M_contig598.16836.1	Dictyota-dichotoma M contig598.16836.1		sulfotransferase (clade 3c)
Dictyota dichotoma	ST_clade 1	prot_D-dichotoma_M_contig628.17183.1	Dictyota-dichotoma M contig628.17183.1		sulfotransferase (clade 1)
Dictyota dichotoma	ST_clade 10	prot_D-dichotoma_M_contig677.17671.1	Dictyota-dichotoma M contig677.17671.1		sulfotransferase (clade 10)
Dictyota dichotoma	ST_clade 10	prot_D-dichotoma_M_contig679.17681.1	Dictyota-dichotoma M contig679.17681.1		sulfotransferase (clade 10)
Desmarestia herbacea	ST	prot_D-dichotoma_M_contig7.17873.1			sulfotransferase
Dictyota dichotoma	ST_clade 3a	prot_D-dichotoma_M_contig731.18185.1	Dictyota-dichotoma M contig731.18185.1		sulfotransferase (clade 3a)
Dictyota dichotoma	ST_clade 10	prot_D-dichotoma_M_contig742.18266.1	Dictyota-dichotoma M contig742.18266.1		sulfotransferase (clade 10)
Dictyota dichotoma	ST_clade 10	prot_D-dichotoma_M_contig837.19177.1	Dictyota-dichotoma M contig837.19177.1		sulfotransferase (clade 10)
Chordaria linearis	ST	prot_C-linearis_contig1.274.1			sulfotransferase
Chordaria linearis	ST	prot_C-linearis_contig111.1481.1			sulfotransferase
Chordaria linearis	ST_clade 8	prot_C-linearis_contig115.1632.1	Chordaria-linearis contig115.1632.1		sulfotransferase (clade 8)
Chordaria linearis	ST_clade 10	prot_C-linearis_contig13.2271.1	Chordaria-linearis contig13.2271.1		sulfotransferase (clade 10)
Chordaria linearis	ST	prot_C-linearis_contig18.4242.1			sulfotransferase
Chordaria linearis	ST	prot_C-linearis_contig20.5147.1			sulfotransferase
Chordaria linearis	ST	prot_C-linearis_contig20.5149.1			sulfotransferase
Chordaria linearis	ST _clade 2	prot_C-linearis_contig20.5169.1	Chordaria-linearis contig20.5169.1		sulfotransferase (clade 2)
Chordaria linearis	ST_clade 4	prot_C-linearis_contig21.5421.1	Chordaria-linearis contig21.5421.1		sulfotransferase (clade 4)
Chordaria linearis	ST_clade 10	prot_C-linearis_contig23.5952.1	Chordaria-linearis contig23.5952.1		sulfotransferase (clade 10)
Chordaria linearis	ST	prot_C-linearis_contig26.6702.1			sulfotransferase
Chordaria linearis	ST_clade 3c	prot_C-linearis_contig29.7412.1	Chordaria-linearis contig29.7412.1		sulfotransferase (clade 3c)
Chordaria linearis	ST	prot_C-linearis_contig31.8298.1	Chordaria-linearis contig31.8298.1		sulfotransferase
Chordaria linearis	ST	prot_C-linearis_contig31.8321.1	Chordaria-linearis contig31.8321.1		sulfotransferase
Chordaria linearis	ST_clade 9	prot_C-linearis_contig32.8469.1	Chordaria-linearis contig32.8469.1		sulfotransferase (clade 9)
Chordaria linearis	ST_clade 11	prot_C-linearis_contig36.9170.1	Chordaria-linearis contig36.9170.1		sulfotransferase (clade 11)
Chordaria linearis	ST	prot_C-linearis_contig4.9731.1			sulfotransferase
Chordaria linearis	ST_clade 10	prot_C-linearis_contig4.9995.1	Chordaria-linearis contig4.9995.1		sulfotransferase (clade 10)
Chordaria linearis	ST_clade 1	prot_C-linearis_contig43.10764.1	Chordaria-linearis contig43.10764.1		sulfotransferase (clade 1)
Chordaria linearis	ST_clade 12	prot_C-linearis_contig44.10871.1	Chordaria-linearis contig44.10871.1		sulfotransferase (clade 12)
Chordaria linearis	ST_clade 10	prot_C-linearis_contig47.11075.1	Chordaria-linearis contig47.11075.1		sulfotransferase (clade 10)
Chordaria linearis	ST_clade 10	prot_C-linearis_contig47.11106.1	Chordaria-linearis contig47.11106.1		sulfotransferase (clade 10)
Chordaria linearis	ST_clade 3a	prot_C-linearis_contig48.11218.1	Chordaria-linearis contig48.11218.1		sulfotransferase (clade 3a)
Chordaria linearis	ST_clade 8	prot_C-linearis_contig5.11546.1	Chordaria-linearis contig5.11546.1		sulfotransferase (clade 8)
Chordaria linearis	ST	prot_C-linearis_contig5.11561.1			sulfotransferase
Chordaria linearis	ST_clade 6	prot_C-linearis_contig5.11562.1	Chordaria-linearis contig5.11562.1		sulfotransferase (clade 6)
Chordaria linearis	ST_clade 4	prot_C-linearis_contig5.11578.1	Chordaria-linearis contig5.11578.1		sulfotransferase (clade 4)
Chordaria linearis	ST	prot_C-linearis_contig53.12240.1			sulfotransferase
Chordaria linearis	ST_clade 10	prot_C-linearis_contig58.12741.1	Chordaria-linearis contig58.12741.1		sulfotransferase (clade 10)
Chordaria linearis	ST	prot_C-linearis_contig6.13078.1			sulfotransferase
Chordaria linearis	ST_clade 3c	prot_C-linearis_contig68.14114.1	Chordaria-linearis contig68.14114.1		sulfotransferase (clade 3c)
Chordaria linearis	ST_clade 4	prot_C-linearis_contig7.14337.1	Chordaria-linearis contig7.14337.1		sulfotransferase (clade 4)
Chordaria linearis	ST	prot_C-linearis_contig7.14555.1			sulfotransferase
Chordaria linearis	ST_clade 4	prot_C-linearis_contig73.14947.1	Chordaria-linearis contig73.14947.1		sulfotransferase (clade 4)
Chordaria linearis	ST	prot_C-linearis_contig80.15903.1	Chordaria-linearis contig80.15903.1		sulfotransferase
Chordaria linearis	ST_clade 10	prot_C-linearis_contig83.16049.1	Chordaria-linearis contig83.16049.1		sulfotransferase (clade 10)
Chordaria linearis	ST_clade 4	prot_C-linearis_contig93.16898.1	Chordaria-linearis contig93.16898.1		sulfotransferase (clade 4)
Chordaria linearis	ST	prot_C-linearis_contig99.17144.1			sulfotransferase
Ectocarpus sp7	ST_clade 1	Ec-26_003630.1	Ec-sp7 Ec-26 003630.1		sulfotransferase (clade 1)
Ectocarpus sp7	ST_clade 10	Ec-00_004000.1	Ec-sp7 Ec-00 004000.1		sulfotransferase (clade 10)
Ectocarpus sp7	ST_clade 1	Ec-00_005410.1	Ec-sp7 Ec-00 005410.1		sulfotransferase (clade 1)
Ectocarpus sp7	ST_clade 10	Ec-01_011430.1	Ec-sp7 Ec-01 011430.1		sulfotransferase (clade 10)
Ectocarpus sp7	ST_clade 10	Ec-01_011450.1	Ec-sp7 Ec-01 011450.1		sulfotransferase (clade 10)
Ectocarpus sp7	ST_clade 3c	Ec-02_005090.1	Ec-sp7 Ec-02 005090.1		sulfotransferase (clade 3c)
Ectocarpus sp7	ST_clade 3a	Ec-03_003890.1	Ec-sp7 Ec-03 003890.1		sulfotransferase (clade 3a)
Ectocarpus sp7	ST	Ec-04_003480.1			sulfotransferase
Ectocarpus sp7	ST	Ec-04_003540.1			sulfotransferase
Ectocarpus sp7	ST_clade 3a	Ec-04_005290.1	Ec-sp7 Ec-04 005290.1		sulfotransferase (clade 3a)
Ectocarpus sp7	ST	Ec-05_000590.1			sulfotransferase
Ectocarpus sp7	ST_clade 1	Ec-06_007300.1	Ec-sp7 Ec-06 007300.1		sulfotransferase (clade 1)
Ectocarpus sp7	ST_clade 1	Ec-06_007320.1	Ec-sp7 Ec-06 007320.1		sulfotransferase (clade 1)
Ectocarpus sp7	ST	Ec-07_000620.1			sulfotransferase
Ectocarpus sp7	ST	Ec-07_003910.1			sulfotransferase
Ectocarpus sp7	ST_clade 4	Ec-08_002500.1	Ec-sp7 Ec-08 002500.1		sulfotransferase (clade 4)
Ectocarpus sp7	ST_clade 4	Ec-08_002510.1	Ec-sp7 Ec-08 002510.1		sulfotransferase (clade 4)
Ectocarpus sp7	ST	Ec-09_001620.1			sulfotransferase
Ectocarpus sp7	ST	Ec-09_001650.1			sulfotransferase
Ectocarpus sp7	ST_clade 4	Ec-10_004010.1	Ec-sp7 Ec-10 004010.1		sulfotransferase (clade 4)
Ectocarpus sp7	ST_clade 4	Ec-11_001430.1	Ec-sp7 Ec-11 001430.1		sulfotransferase (clade 4)
Ectocarpus sp7	ST	Ec-12_007390.1	Ec-sp7 Ec-12 007390.1		sulfotransferase
Ectocarpus sp7	ST_clade 12	Ec-12_008190.1	Ec-sp7 Ec-12 008190.1		sulfotransferase (clade 12)
Ectocarpus sp7	ST	Ec-14_003510.1			sulfotransferase
Ectocarpus sp7	ST	Ec-15_001230.1			sulfotransferase
Ectocarpus sp7	ST_clade 8	Ec-15_001720.1	Ec-sp7 Ec-15 001720.1		sulfotransferase (clade 8)
Ectocarpus sp7	ST_clade 6	Ec-16_000310.1	Ec-sp7 Ec-16 000310.1		sulfotransferase (clade 6)
Ectocarpus sp7	ST	Ec-16_001720.1			sulfotransferase
Ectocarpus sp7	ST	Ec-16_002500.1			sulfotransferase
Ectocarpus sp7	ST _clade 2	Ec-16_004300.1	Ec-sp7 Ec-16 004300.1		sulfotransferase (clade 2)
Ectocarpus sp7	ST_clade 3b	Ec-17_002890.1	Ec-sp7 Ec-17 002890.1		sulfotransferase (clade 3b)
Ectocarpus sp7	ST_clade 10	Ec-18_000370.1	Ec-sp7 Ec-18 000370.1		sulfotransferase (clade 10)
Ectocarpus sp7	ST _clade 7	Ec-19_005240.1	Ec-sp7 Ec-19 005240.1		sulfotransferase (clade 7)
Ectocarpus sp7	ST_clade 10	Ec-22_000920.1	Ec-sp7 Ec-22 000920.1		sulfotransferase (clade 10)
Ectocarpus sp7	ST_clade 4	Ec-23_003770.1	Ec-sp7 Ec-23 003770.1		sulfotransferase (clade 4)
Ectocarpus sp7	ST	Ec-24_001640.1			sulfotransferase
Ectocarpus sp7	ST_clade 9	Ec-24_001780.1	Ec-sp7 Ec-24 001780.1		sulfotransferase (clade 9)
Ectocarpus sp7	ST_clade 11	Ec-25_001070.1	Ec-sp7 Ec-25 001070.1		sulfotransferase (clade 11)
Ectocarpus sp7	ST	Ec-28_000860.1			sulfotransferase
Scytosiphon promiscuus	ST	prot_S-promiscuus_prot_M_contig1.245.1			sulfotransferase
Scytosiphon promiscuus	ST	prot_S-promiscuus_prot_M_contig1.247.1			sulfotransferase
Scytosiphon promiscuus	ST	prot_S-promiscuus_prot_M_contig10.811.1			sulfotransferase
Scytosiphon promiscuus	ST	prot_S-promiscuus_prot_M_contig10.816.1			sulfotransferase
Scytosiphon promiscuus	ST	prot_S-promiscuus_prot_M_contig11.1487.1			sulfotransferase
Scytosiphon promiscuus	ST	prot_S-promiscuus_prot_M_contig11.1643.1			sulfotransferase
Scytosiphon promiscuus	ST	prot_S-promiscuus_prot_M_contig11.1655.1			sulfotransferase
Scytosiphon promiscuus	ST	prot_S-promiscuus_prot_M_contig12.1944.1			sulfotransferase
Scytosiphon promiscuus	ST	prot_S-promiscuus_prot_M_contig13.2187.1			sulfotransferase
Scytosiphon promiscuus	ST	prot_S-promiscuus_prot_M_contig13.2640.1			sulfotransferase
Scytosiphon promiscuus	ST	prot_S-promiscuus_prot_M_contig14.3091.1			sulfotransferase
Scytosiphon promiscuus	ST	prot_S-promiscuus_prot_M_contig14.3102.1			sulfotransferase
Scytosiphon promiscuus	ST	prot_S-promiscuus_prot_M_contig15.3218.1			sulfotransferase
Scytosiphon promiscuus	ST	prot_S-promiscuus_prot_M_contig17.4027.1			sulfotransferase
Scytosiphon promiscuus	ST	prot_S-promiscuus_prot_M_contig17.4030.1			sulfotransferase
Scytosiphon promiscuus	ST	prot_S-promiscuus_prot_M_contig17.4031.1			sulfotransferase
Scytosiphon promiscuus	ST	prot_S-promiscuus_prot_M_contig18.4085.1			sulfotransferase
Scytosiphon promiscuus	ST	prot_S-promiscuus_prot_M_contig18.4258.1			sulfotransferase
Scytosiphon promiscuus	ST	prot_S-promiscuus_prot_M_contig19.4594.1			sulfotransferase
Scytosiphon promiscuus	ST	prot_S-promiscuus_prot_M_contig2.5347.1			sulfotransferase
Scytosiphon promiscuus	ST	prot_S-promiscuus_prot_M_contig2.5493.1			sulfotransferase
Scytosiphon promiscuus	ST	prot_S-promiscuus_prot_M_contig2.5617.1			sulfotransferase
Scytosiphon promiscuus	ST	prot_S-promiscuus_prot_M_contig21.6161.1			sulfotransferase
Scytosiphon promiscuus	ST	prot_S-promiscuus_prot_M_contig21.6259.1			sulfotransferase
Scytosiphon promiscuus	ST	prot_S-promiscuus_prot_M_contig22.6388.1			sulfotransferase
Scytosiphon promiscuus	ST	prot_S-promiscuus_prot_M_contig22.6389.1			sulfotransferase
Scytosiphon promiscuus	ST	prot_S-promiscuus_prot_M_contig22.6395.1			sulfotransferase
Scytosiphon promiscuus	ST	prot_S-promiscuus_prot_M_contig22.6396.1			sulfotransferase
Scytosiphon promiscuus	ST	prot_S-promiscuus_prot_M_contig23.6634.1			sulfotransferase
Scytosiphon promiscuus	ST	prot_S-promiscuus_prot_M_contig24.7026.1			sulfotransferase
Scytosiphon promiscuus	ST	prot_S-promiscuus_prot_M_contig24.7165.1			sulfotransferase
Scytosiphon promiscuus	ST	prot_S-promiscuus_prot_M_contig24.7215.1			sulfotransferase
Scytosiphon promiscuus	ST	prot_S-promiscuus_prot_M_contig25.7267.1			sulfotransferase
Scytosiphon promiscuus	ST	prot_S-promiscuus_prot_M_contig27.7823.1			sulfotransferase
Scytosiphon promiscuus	ST	prot_S-promiscuus_prot_M_contig27.7961.1			sulfotransferase
Scytosiphon promiscuus	ST	prot_S-promiscuus_prot_M_contig3.9050.1			sulfotransferase
Scytosiphon promiscuus	ST	prot_S-promiscuus_prot_M_contig30.9763.1			sulfotransferase
Scytosiphon promiscuus	ST	prot_S-promiscuus_prot_M_contig33.10361.1			sulfotransferase
Scytosiphon promiscuus	ST	prot_S-promiscuus_prot_M_contig33.10391.1			sulfotransferase
Scytosiphon promiscuus	ST	prot_S-promiscuus_prot_M_contig33.10543.1			sulfotransferase
Scytosiphon promiscuus	ST	prot_S-promiscuus_prot_M_contig36.11032.1			sulfotransferase
Scytosiphon promiscuus	ST	prot_S-promiscuus_prot_M_contig37.11399.1			sulfotransferase
Scytosiphon promiscuus	ST	prot_S-promiscuus_prot_M_contig40.12900.1			sulfotransferase
Scytosiphon promiscuus	ST	prot_S-promiscuus_prot_M_contig42.13192.1			sulfotransferase
Scytosiphon promiscuus	ST	prot_S-promiscuus_prot_M_contig42.13270.1			sulfotransferase
Scytosiphon promiscuus	ST	prot_S-promiscuus_prot_M_contig44.13541.1			sulfotransferase
Scytosiphon promiscuus	ST	prot_S-promiscuus_prot_M_contig44.13553.1			sulfotransferase
Scytosiphon promiscuus	ST	prot_S-promiscuus_prot_M_contig46.13826.1			sulfotransferase
Scytosiphon promiscuus	ST	prot_S-promiscuus_prot_M_contig47.13918.1			sulfotransferase
Scytosiphon promiscuus	ST	prot_S-promiscuus_prot_M_contig48.14065.1			sulfotransferase
Scytosiphon promiscuus	ST	prot_S-promiscuus_prot_M_contig53.15448.1			sulfotransferase
Scytosiphon promiscuus	ST	prot_S-promiscuus_prot_M_contig57.15726.1			sulfotransferase
Scytosiphon promiscuus	ST	prot_S-promiscuus_prot_M_contig57.15774.1			sulfotransferase
Scytosiphon promiscuus	ST	prot_S-promiscuus_prot_M_contig6.16138.1			sulfotransferase
Scytosiphon promiscuus	ST	prot_S-promiscuus_prot_M_contig6.16251.1			sulfotransferase
Scytosiphon promiscuus	ST	prot_S-promiscuus_prot_M_contig61.16707.1			sulfotransferase
Scytosiphon promiscuus	ST	prot_S-promiscuus_prot_M_contig7.17224.1			sulfotransferase
Scytosiphon promiscuus	ST	prot_S-promiscuus_prot_M_contig7.17356.1			sulfotransferase
Scytosiphon promiscuus	ST	prot_S-promiscuus_prot_M_contig7.17501.1			sulfotransferase
Scytosiphon promiscuus	ST	prot_S-promiscuus_prot_M_contig7.17515.1			sulfotransferase
Scytosiphon promiscuus	ST	prot_S-promiscuus_prot_M_contig8.17931.1			sulfotransferase
Scytosiphon promiscuus	ST	prot_S-promiscuus_prot_M_contig8.18279.1			sulfotransferase
Scytosiphon promiscuus	ST	prot_S-promiscuus_prot_M_contig8.18309.1			sulfotransferase
Scytosiphon promiscuus	ST	prot_S-promiscuus_prot_M_contig8.18312.1			sulfotransferase
Scytosiphon promiscuus	ST	prot_S-promiscuus_prot_M_contig8.18313.1			sulfotransferase
Scytosiphon promiscuus	ST	prot_S-promiscuus_prot_M_contig9.18910.1			sulfotransferase
Fucus distichus	ST	prot_F_distichus_contig12852.2311.1			sulfotransferase
Fucus distichus	ST	prot_F_distichus_contig13462.2747.1			sulfotransferase
Fucus distichus	ST	prot_F_distichus_contig14259.3254.1			sulfotransferase
Fucus distichus	ST	prot_F_distichus_contig15341.3907.1			sulfotransferase
Fucus distichus	ST	prot_F_distichus_contig16228.4467.1			sulfotransferase
Fucus distichus	ST	prot_F_distichus_contig1633.4522.1			sulfotransferase
Fucus distichus	ST	prot_F_distichus_contig172.5020.1			sulfotransferase
Fucus distichus	ST	prot_F_distichus_contig17294.5062.1			sulfotransferase
Fucus distichus	ST	prot_F_distichus_contig1757.5209.1			sulfotransferase
Fucus distichus	ST	prot_F_distichus_contig20977.7140.1			sulfotransferase
Fucus distichus	ST	prot_F_distichus_contig24240.8384.1			sulfotransferase
Fucus distichus	ST	prot_F_distichus_contig2858.9460.1			sulfotransferase
Fucus distichus	ST	prot_F_distichus_contig3304.10481.1			sulfotransferase
Fucus distichus	ST	prot_F_distichus_contig36893.11203.1			sulfotransferase
Fucus distichus	ST	prot_F_distichus_contig37877.11400.1			sulfotransferase
Fucus distichus	ST	prot_F_distichus_contig44164.12463.1			sulfotransferase
Fucus distichus	ST	prot_F_distichus_contig705.16327.1			sulfotransferase
Fucus distichus	ST	prot_F_distichus_contig71.16381.1			sulfotransferase
Fucus distichus	ST	prot_F_distichus_contig7238.16545.1			sulfotransferase
Fucus serratus	ST_clade 10	prot_F-serratus_M_contig10.64.1	Fucus-serratus contig10.64.1		sulfotransferase (clade 10)
Fucus serratus	ST_clade 10	prot_F-serratus_M_contig10.65.1	Fucus-serratus contig10.65.1		sulfotransferase (clade 10)
Fucus serratus	ST	prot_F-serratus_M_contig1051.541.1			sulfotransferase
Fucus serratus	ST_clade 10	prot_F-serratus_M_contig1118.1100.1	Fucus-serratus contig1118.1100.1		sulfotransferase (clade 10)
Fucus serratus	ST_clade 3b	prot_F-serratus_M_contig1138.1199.1	Fucus-serratus contig1138.1199.1		sulfotransferase (clade 3b)
Fucus serratus	ST_clade 12	prot_F-serratus_M_contig120.1584.1	Fucus-serratus contig120.1584.1		sulfotransferase (clade 12)
Fucus serratus	ST_clade 10	prot_F-serratus_M_contig1201.1612.1	Fucus-serratus contig1201.1612.1		sulfotransferase (clade 10)
Fucus serratus	ST	prot_F-serratus_M_contig1262.1985.1	Fucus-serratus contig1262.1985.1		sulfotransferase
Fucus serratus	ST_clade 8	prot_F-serratus_M_contig129.2143.1	Fucus-serratus contig129.2143.1		sulfotransferase (clade 8)
Fucus serratus	ST	prot_F-serratus_M_contig1429.3059.1			sulfotransferase
Fucus serratus	ST	prot_F-serratus_M_contig1430.3091.1			sulfotransferase
Fucus serratus	ST	prot_F-serratus_M_contig1452.3220.1			sulfotransferase
Fucus serratus	ST_clade 10	prot_F-serratus_M_contig15.3455.1	Fucus-serratus contig15.3455.1		sulfotransferase (clade 10)
Fucus serratus	ST_clade 4	prot_F-serratus_M_contig1577.3848.1	Fucus-serratus contig1577.3848.1		sulfotransferase (clade 4)
Fucus serratus	ST_clade 10	prot_F-serratus_M_contig1654.4295.1	Fucus-serratus contig1654.4295.1		sulfotransferase (clade 10)
Fucus serratus	ST_clade 10	prot_F-serratus_M_contig1659.4306.1	Fucus-serratus contig1659.4306.1		sulfotransferase (clade 10)
[truncated: 4,821 more rows]

## Sheet: Echinoderms_Diatoms
Supplementary Table S2B. The table below reports the genes encoding GT enzymes annotated for echinoderms and diatoms.
Please see the attached paper for details
Species	ProteinID	Description	Gene model notes	Definition
Echinoderms
Lytechinus variegatus NC3_7654	XP_041453393.1	GT10		Glycosyltransferase Family 10 protein
Lytechinus variegatus NC3_7654	XP_041453941.1	GT10		Glycosyltransferase Family 10 protein
Lytechinus variegatus NC3_7654	XP_041453942.1	GT10		Glycosyltransferase Family 10 protein
Lytechinus variegatus NC3_7654	XP_041453943.1	GT10		Glycosyltransferase Family 10 protein
Lytechinus variegatus NC3_7654	XP_041453944.1	GT10		Glycosyltransferase Family 10 protein
Lytechinus variegatus NC3_7654	XP_041454674.1	GT10		Glycosyltransferase Family 10 protein
Lytechinus variegatus NC3_7654	XP_041454932.1	GT10		Glycosyltransferase Family 10 protein
Lytechinus variegatus NC3_7654	XP_041457192.1	GT10		Glycosyltransferase Family 10 protein
Lytechinus variegatus NC3_7654	XP_041457423.1	GT10		Glycosyltransferase Family 10 protein
Lytechinus variegatus NC3_7654	XP_041457451.1	GT10		Glycosyltransferase Family 10 protein
Lytechinus variegatus NC3_7654	XP_041458762.1	GT10		Glycosyltransferase Family 10 protein
Lytechinus variegatus NC3_7654	XP_041458942.1	GT10		Glycosyltransferase Family 10 protein
Lytechinus variegatus NC3_7654	XP_041458943.1	GT10		Glycosyltransferase Family 10 protein
Lytechinus variegatus NC3_7654	XP_041458945.1	GT10		Glycosyltransferase Family 10 protein
Lytechinus variegatus NC3_7654	XP_041458946.1	GT10		Glycosyltransferase Family 10 protein
Lytechinus variegatus NC3_7654	XP_041460813.1	GT10		Glycosyltransferase Family 10 protein
Lytechinus variegatus NC3_7654	XP_041460850.1	GT10		Glycosyltransferase Family 10 protein
Lytechinus variegatus NC3_7654	XP_041461001.1	GT41		Glycosyltransferase Family 41 protein
Lytechinus variegatus NC3_7654	XP_041461067.1	GT41		Glycosyltransferase Family 41 protein
Lytechinus variegatus NC3_7654	XP_041461127.1	GT41		Glycosyltransferase Family 41 protein
Lytechinus variegatus NC3_7654	XP_041462503.1	GT10		Glycosyltransferase Family 10 protein
Lytechinus variegatus NC3_7654	XP_041462559.1	GT10		Glycosyltransferase Family 10 protein
Lytechinus variegatus NC3_7654	XP_041465483.1	GT10		Glycosyltransferase Family 10 protein
Lytechinus variegatus NC3_7654	XP_041465484.1	GT10		Glycosyltransferase Family 10 protein
Lytechinus variegatus NC3_7654	XP_041465627.1	GT10		Glycosyltransferase Family 10 protein
Lytechinus variegatus NC3_7654	XP_041465628.1	GT10		Glycosyltransferase Family 10 protein
Lytechinus variegatus NC3_7654	XP_041466038.1	GT10		Glycosyltransferase Family 10 protein
Lytechinus variegatus NC3_7654	XP_041466053.1	GT10		Glycosyltransferase Family 10 protein
Lytechinus variegatus NC3_7654	XP_041466061.1	GT10		Glycosyltransferase Family 10 protein
Lytechinus variegatus NC3_7654	XP_041466938.1	GT10		Glycosyltransferase Family 10 protein
Lytechinus variegatus NC3_7654	XP_041467001.1	GT10		Glycosyltransferase Family 10 protein
Lytechinus variegatus NC3_7654	XP_041467093.1	GT10		Glycosyltransferase Family 10 protein
Lytechinus variegatus NC3_7654	XP_041467461.1	GT10		Glycosyltransferase Family 10 protein
Lytechinus variegatus NC3_7654	XP_041467479.1	GT10		Glycosyltransferase Family 10 protein
Lytechinus variegatus NC3_7654	XP_041467510.1	GT41		Glycosyltransferase Family 41 protein
Lytechinus variegatus NC3_7654	XP_041467574.1	GT41		Glycosyltransferase Family 41 protein
Lytechinus variegatus NC3_7654	XP_041467621.1	GT41		Glycosyltransferase Family 41 protein
Lytechinus variegatus NC3_7654	XP_041468608.1	GT10		Glycosyltransferase Family 10 protein
Lytechinus variegatus NC3_7654	XP_041468749.1	GT23		Glycosyltransferase Family 23 protein
Lytechinus variegatus NC3_7654	XP_041468750.1	GT23		Glycosyltransferase Family 23 protein
Lytechinus variegatus NC3_7654	XP_041468751.1	GT23		Glycosyltransferase Family 23 protein
Lytechinus variegatus NC3_7654	XP_041468752.1	GT23		Glycosyltransferase Family 23 protein
Lytechinus variegatus NC3_7654	XP_041468753.1	GT23		Glycosyltransferase Family 23 protein
Lytechinus variegatus NC3_7654	XP_041468961.1	GT10		Glycosyltransferase Family 10 protein
Lytechinus variegatus NC3_7654	XP_041470034.1	GT10		Glycosyltransferase Family 10 protein
Lytechinus variegatus NC3_7654	XP_041471787.1	GT10		Glycosyltransferase Family 10 protein
Lytechinus variegatus NC3_7654	XP_041471895.1	GT10		Glycosyltransferase Family 10 protein
Lytechinus variegatus NC3_7654	XP_041471945.1	GT10		Glycosyltransferase Family 10 protein
Lytechinus variegatus NC3_7654	XP_041471997.1	GT10		Glycosyltransferase Family 10 protein
Lytechinus variegatus NC3_7654	XP_041472064.1	GT10		Glycosyltransferase Family 10 protein
Lytechinus variegatus NC3_7654	XP_041472067.1	GT10		Glycosyltransferase Family 10 protein
Lytechinus variegatus NC3_7654	XP_041472102.1	GT23		Glycosyltransferase Family 23 protein
Lytechinus variegatus NC3_7654	XP_041472103.1	GT23		Glycosyltransferase Family 23 protein
Lytechinus variegatus NC3_7654	XP_041472104.1	GT23		Glycosyltransferase Family 23 protein
Lytechinus variegatus NC3_7654	XP_041472107.1	GT23		Glycosyltransferase Family 23 protein
Lytechinus variegatus NC3_7654	XP_041472108.1	GT23		Glycosyltransferase Family 23 protein
Lytechinus variegatus NC3_7654	XP_041472286.1	GT10		Glycosyltransferase Family 10 protein
Lytechinus variegatus NC3_7654	XP_041472458.1	GT10		Glycosyltransferase Family 10 protein
Lytechinus variegatus NC3_7654	XP_041472879.1	GT10		Glycosyltransferase Family 10 protein
Lytechinus variegatus NC3_7654	XP_041474259.1	GT10		Glycosyltransferase Family 10 protein
Lytechinus variegatus NC3_7654	XP_041475808.1	GT10		Glycosyltransferase Family 10 protein
Lytechinus variegatus NC3_7654	XP_041475959.1	GT10		Glycosyltransferase Family 10 protein
Lytechinus variegatus NC3_7654	XP_041476255.1	GT10		Glycosyltransferase Family 10 protein
Lytechinus variegatus NC3_7654	XP_041476736.1	GT10		Glycosyltransferase Family 10 protein
Lytechinus variegatus NC3_7654	XP_041476737.1	GT10		Glycosyltransferase Family 10 protein
Lytechinus variegatus NC3_7654	XP_041479716.1	GT10		Glycosyltransferase Family 10 protein
Lytechinus variegatus NC3_7654	XP_041479717.1	GT10		Glycosyltransferase Family 10 protein
Lytechinus variegatus NC3_7654	XP_041479718.1	GT10		Glycosyltransferase Family 10 protein
Lytechinus variegatus NC3_7654	XP_041479719.1	GT10		Glycosyltransferase Family 10 protein
Lytechinus variegatus NC3_7654	XP_041480283.1	GT10		Glycosyltransferase Family 10 protein
Lytechinus variegatus NC3_7654	XP_041480655.1	GT10		Glycosyltransferase Family 10 protein
Lytechinus variegatus NC3_7654	XP_041482293.1	GT10		Glycosyltransferase Family 10 protein
Lytechinus variegatus NC3_7654	XP_041482589.1	GT10		Glycosyltransferase Family 10 protein
Lytechinus variegatus NC3_7654	XP_041482590.1	GT10		Glycosyltransferase Family 10 protein
Lytechinus variegatus NC3_7654	XP_041482592.1	GT10		Glycosyltransferase Family 10 protein
Lytechinus variegatus NC3_7654	XP_041482766.1	GT10		Glycosyltransferase Family 10 protein
Lytechinus variegatus NC3_7654	XP_041483114.1	GT10		Glycosyltransferase Family 10 protein
Lytechinus variegatus NC3_7654	XP_041483285.1	GT10		Glycosyltransferase Family 10 protein
Lytechinus variegatus NC3_7654	XP_041483621.1	GT10		Glycosyltransferase Family 10 protein
Lytechinus variegatus NC3_7654	XP_041483672.1	GT10		Glycosyltransferase Family 10 protein
Lytechinus variegatus NC3_7654	XP_041484687.1	GT10		Glycosyltransferase Family 10 protein
Lytechinus variegatus NC3_7654	XP_041484981.1	GT10		Glycosyltransferase Family 10 protein
Lytechinus variegatus NC3_7654	XP_041485656.1	GT10		Glycosyltransferase Family 10 protein
Lytechinus variegatus NC3_7654	XP_041485712.1	GT10		Glycosyltransferase Family 10 protein
Strongylocentrotus purpuratus Spur-01_7668	XP_001181213.2	GT10		Glycosyltransferase Family 10 protein
Strongylocentrotus purpuratus Spur-01_7668	XP_001182914.3	GT10		Glycosyltransferase Family 10 protein
Strongylocentrotus purpuratus Spur-01_7668	XP_003723398.2	GT10		Glycosyltransferase Family 10 protein
Strongylocentrotus purpuratus Spur-01_7668	XP_003723715.2	GT10		Glycosyltransferase Family 10 protein
Strongylocentrotus purpuratus Spur-01_7668	XP_003724426.1	GT10		Glycosyltransferase Family 10 protein
Strongylocentrotus purpuratus Spur-01_7668	XP_003725272.2	GT10		Glycosyltransferase Family 10 protein
Strongylocentrotus purpuratus Spur-01_7668	XP_003725729.1	GT10		Glycosyltransferase Family 10 protein
Strongylocentrotus purpuratus Spur-01_7668	XP_003727177.1	GT10		Glycosyltransferase Family 10 protein
Strongylocentrotus purpuratus Spur-01_7668	XP_003728118.2	GT10		Glycosyltransferase Family 10 protein
Strongylocentrotus purpuratus Spur-01_7668	XP_003730965.1	GT10		Glycosyltransferase Family 10 protein
Strongylocentrotus purpuratus Spur-01_7668	XP_003731272.2	GT10		Glycosyltransferase Family 10 protein
Strongylocentrotus purpuratus Spur-01_7668	XP_011663043.2	GT10		Glycosyltransferase Family 10 protein
Strongylocentrotus purpuratus Spur-01_7668	XP_011666344.2	GT10		Glycosyltransferase Family 10 protein
Strongylocentrotus purpuratus Spur-01_7668	XP_011672105.2	GT10		Glycosyltransferase Family 10 protein
Strongylocentrotus purpuratus Spur-01_7668	XP_011675226.2	GT10		Glycosyltransferase Family 10 protein
Strongylocentrotus purpuratus Spur-01_7668	XP_011679464.1	GT10		Glycosyltransferase Family 10 protein
Strongylocentrotus purpuratus Spur-01_7668	XP_011679465.2	GT10		Glycosyltransferase Family 10 protein
Strongylocentrotus purpuratus Spur-01_7668	XP_030828130.1	GT10		Glycosyltransferase Family 10 protein
Strongylocentrotus purpuratus Spur-01_7668	XP_030832033.1	GT10		Glycosyltransferase Family 10 protein
Strongylocentrotus purpuratus Spur-01_7668	XP_030834610.1	GT10		Glycosyltransferase Family 10 protein
Strongylocentrotus purpuratus Spur-01_7668	XP_030834915.1	GT10		Glycosyltransferase Family 10 protein
Strongylocentrotus purpuratus Spur-01_7668	XP_030836810.1	GT10		Glycosyltransferase Family 10 protein
Strongylocentrotus purpuratus Spur-01_7668	XP_030837265.1	GT10		Glycosyltransferase Family 10 protein
Strongylocentrotus purpuratus Spur-01_7668	XP_030837325.1	GT10		Glycosyltransferase Family 10 protein
Strongylocentrotus purpuratus Spur-01_7668	XP_030837404.1	GT10		Glycosyltransferase Family 10 protein
Strongylocentrotus purpuratus Spur-01_7668	XP_030837706.1	GT10		Glycosyltransferase Family 10 protein
Strongylocentrotus purpuratus Spur-01_7668	XP_030837990.1	GT10		Glycosyltransferase Family 10 protein
Strongylocentrotus purpuratus Spur-01_7668	XP_030838192.1	GT10		Glycosyltransferase Family 10 protein
Strongylocentrotus purpuratus Spur-01_7668	XP_030838196.1	GT10		Glycosyltransferase Family 10 protein
Strongylocentrotus purpuratus Spur-01_7668	XP_030838481.1	GT10		Glycosyltransferase Family 10 protein
Strongylocentrotus purpuratus Spur-01_7668	XP_030840889.1	GT10		Glycosyltransferase Family 10 protein
Strongylocentrotus purpuratus Spur-01_7668	XP_030845066.1	GT10		Glycosyltransferase Family 10 protein
Strongylocentrotus purpuratus Spur-01_7668	XP_030845133.1	GT10		Glycosyltransferase Family 10 protein
Strongylocentrotus purpuratus Spur-01_7668	XP_030845134.1	GT10		Glycosyltransferase Family 10 protein
Strongylocentrotus purpuratus Spur-01_7668	XP_030845141.1	GT10		Glycosyltransferase Family 10 protein
Strongylocentrotus purpuratus Spur-01_7668	XP_030845142.1	GT10		Glycosyltransferase Family 10 protein
Strongylocentrotus purpuratus Spur-01_7668	XP_030845143.1	GT10		Glycosyltransferase Family 10 protein
Strongylocentrotus purpuratus Spur-01_7668	XP_030845144.1	GT10		Glycosyltransferase Family 10 protein
Strongylocentrotus purpuratus Spur-01_7668	XP_030848058.1	GT10		Glycosyltransferase Family 10 protein
Strongylocentrotus purpuratus Spur-01_7668	XP_030848059.1	GT10		Glycosyltransferase Family 10 protein
Strongylocentrotus purpuratus Spur-01_7668	XP_030848712.1	GT10		Glycosyltransferase Family 10 protein
Strongylocentrotus purpuratus Spur-01_7668	XP_030849527.1	GT23		Glycosyltransferase Family 23 protein
Strongylocentrotus purpuratus Spur-01_7668	XP_030849534.1	GT10		Glycosyltransferase Family 10 protein
Strongylocentrotus purpuratus Spur-01_7668	XP_030849844.1	GT10		Glycosyltransferase Family 10 protein
Strongylocentrotus purpuratus Spur-01_7668	XP_030855498.1	GT10		Glycosyltransferase Family 10 protein
Strongylocentrotus purpuratus Spur-01_7668	XP_030856298.1	GT10		Glycosyltransferase Family 10 protein
Strongylocentrotus purpuratus Spur-01_7668	XP_780412.2	GT10		Glycosyltransferase Family 10 protein
Strongylocentrotus purpuratus Spur-01_7668	XP_784168.4	GT10		Glycosyltransferase Family 10 protein
Strongylocentrotus purpuratus Spur-01_7668	XP_784963.2	GT10		Glycosyltransferase Family 10 protein
Strongylocentrotus purpuratus Spur-01_7668	XP_787434.3	GT10		Glycosyltransferase Family 10 protein
Strongylocentrotus purpuratus Spur-01_7668	XP_793716.2	GT10		Glycosyltransferase Family 10 protein
Strongylocentrotus purpuratus Spur-01_7668	XP_796019.4	GT10		Glycosyltransferase Family 10 protein
Apostichopus japonicus Shaxun_307972	PIK32863.1	GT10		Glycosyltransferase Family 10 protein
Apostichopus japonicus Shaxun_307972	PIK33012.1	GT10		Glycosyltransferase Family 10 protein
Apostichopus japonicus Shaxun_307972	PIK34264.1	GT10		Glycosyltransferase Family 10 protein
Apostichopus japonicus Shaxun_307972	PIK35206.1	GT10		Glycosyltransferase Family 10 protein
Apostichopus japonicus Shaxun_307972	PIK35979.1	GT10		Glycosyltransferase Family 10 protein
Apostichopus japonicus Shaxun_307972	PIK36730.1	GT10		Glycosyltransferase Family 10 protein
Apostichopus japonicus Shaxun_307972	PIK36997.1	GT10		Glycosyltransferase Family 10 protein
Apostichopus japonicus Shaxun_307972	PIK37050.1	GT10		Glycosyltransferase Family 10 protein
Apostichopus japonicus Shaxun_307972	PIK37051.1	GT10		Glycosyltransferase Family 10 protein
Apostichopus japonicus Shaxun_307972	PIK37247.1	GT10		Glycosyltransferase Family 10 protein
Apostichopus japonicus Shaxun_307972	PIK37662.1	GT10		Glycosyltransferase Family 10 protein
Apostichopus japonicus Shaxun_307972	PIK37676.1	GT10		Glycosyltransferase Family 10 protein
Apostichopus japonicus Shaxun_307972	PIK38303.1	GT10		Glycosyltransferase Family 10 protein
Apostichopus japonicus Shaxun_307972	PIK38906.1	GT10		Glycosyltransferase Family 10 protein
Apostichopus japonicus Shaxun_307972	PIK39146.1	GT23		Glycosyltransferase Family 23 protein
Apostichopus japonicus Shaxun_307972	PIK39380.1	GT10		Glycosyltransferase Family 10 protein
Apostichopus japonicus Shaxun_307972	PIK39913.1	GT41		Glycosyltransferase Family 41 protein
Apostichopus japonicus Shaxun_307972	PIK40102.1	GT10		Glycosyltransferase Family 10 protein
Apostichopus japonicus Shaxun_307972	PIK40103.1	GT10		Glycosyltransferase Family 10 protein
Apostichopus japonicus Shaxun_307972	PIK40104.1	GT10		Glycosyltransferase Family 10 protein
Apostichopus japonicus Shaxun_307972	PIK40965.1	GT10		Glycosyltransferase Family 10 protein
Apostichopus japonicus Shaxun_307972	PIK42324.1	GT10		Glycosyltransferase Family 10 protein
Apostichopus japonicus Shaxun_307972	PIK42455.1	GT10		Glycosyltransferase Family 10 protein
Apostichopus japonicus Shaxun_307972	PIK42456.1	GT10		Glycosyltransferase Family 10 protein
Apostichopus japonicus Shaxun_307972	PIK42457.1	GT10		Glycosyltransferase Family 10 protein
Apostichopus japonicus Shaxun_307972	PIK42461.1	GT10		Glycosyltransferase Family 10 protein
Apostichopus japonicus Shaxun_307972	PIK42826.1	GT10		Glycosyltransferase Family 10 protein
Apostichopus japonicus Shaxun_307972	PIK43466.1	GT10		Glycosyltransferase Family 10 protein
Apostichopus japonicus Shaxun_307972	PIK43469.1	GT10		Glycosyltransferase Family 10 protein
Apostichopus japonicus Shaxun_307972	PIK43470.1	GT10		Glycosyltransferase Family 10 protein
Apostichopus japonicus Shaxun_307972	PIK44352.1	GT10		Glycosyltransferase Family 10 protein
Apostichopus japonicus Shaxun_307972	PIK44575.1	GT10		Glycosyltransferase Family 10 protein
Apostichopus japonicus Shaxun_307972	PIK44817.1	GT10		Glycosyltransferase Family 10 protein
Apostichopus japonicus Shaxun_307972	PIK44818.1	GT10		Glycosyltransferase Family 10 protein
Apostichopus japonicus Shaxun_307972	PIK45723.1	GT10		Glycosyltransferase Family 10 protein
Apostichopus japonicus Shaxun_307972	PIK45872.1	GT23		Glycosyltransferase Family 23 protein
Apostichopus japonicus Shaxun_307972	PIK46110.1	GT10		Glycosyltransferase Family 10 protein
Apostichopus japonicus Shaxun_307972	PIK46689.1	GT10		Glycosyltransferase Family 10 protein
Apostichopus japonicus Shaxun_307972	PIK47701.1	GT10		Glycosyltransferase Family 10 protein
Apostichopus japonicus Shaxun_307972	PIK47832.1	GT10		Glycosyltransferase Family 10 protein
Apostichopus japonicus Shaxun_307972	PIK48124.1	GT10		Glycosyltransferase Family 10 protein
Apostichopus japonicus Shaxun_307972	PIK48166.1	GT10		Glycosyltransferase Family 10 protein
Apostichopus japonicus Shaxun_307972	PIK48646.1	GT10		Glycosyltransferase Family 10 protein
Apostichopus japonicus Shaxun_307972	PIK48647.1	GT10		Glycosyltransferase Family 10 protein
Apostichopus japonicus Shaxun_307972	PIK48648.1	GT10		Glycosyltransferase Family 10 protein
Apostichopus japonicus Shaxun_307972	PIK49173.1	GT10		Glycosyltransferase Family 10 protein
Apostichopus japonicus Shaxun_307972	PIK49353.1	GT10		Glycosyltransferase Family 10 protein
Apostichopus japonicus Shaxun_307972	PIK49354.1	GT10		Glycosyltransferase Family 10 protein
Apostichopus japonicus Shaxun_307972	PIK50407.1	GT10		Glycosyltransferase Family 10 protein
Apostichopus japonicus Shaxun_307972	PIK50632.1	GT10		Glycosyltransferase Family 10 protein
Apostichopus japonicus Shaxun_307972	PIK50791.1	GT10		Glycosyltransferase Family 10 protein
Apostichopus japonicus Shaxun_307972	PIK50808.1	GT10		Glycosyltransferase Family 10 protein
Apostichopus japonicus Shaxun_307972	PIK51335.1	GT10		Glycosyltransferase Family 10 protein
Apostichopus japonicus Shaxun_307972	PIK51475.1	GT10		Glycosyltransferase Family 10 protein
Apostichopus japonicus Shaxun_307972	PIK51484.1	GT10		Glycosyltransferase Family 10 protein
Apostichopus japonicus Shaxun_307972	PIK51846.1	GT10		Glycosyltransferase Family 10 protein
Apostichopus japonicus Shaxun_307972	PIK51847.1	GT10		Glycosyltransferase Family 10 protein
Apostichopus japonicus Shaxun_307972	PIK51848.1	GT10		Glycosyltransferase Family 10 protein
Apostichopus japonicus Shaxun_307972	PIK51850.1	GT10		Glycosyltransferase Family 10 protein
Apostichopus japonicus Shaxun_307972	PIK51851.1	GT10		Glycosyltransferase Family 10 protein
Apostichopus japonicus Shaxun_307972	PIK51852.1	GT10		Glycosyltransferase Family 10 protein
Apostichopus japonicus Shaxun_307972	PIK53962.1	GT10		Glycosyltransferase Family 10 protein
Apostichopus japonicus Shaxun_307972	PIK54465.1	GT10		Glycosyltransferase Family 10 protein
Apostichopus japonicus Shaxun_307972	PIK54519.1	GT10		Glycosyltransferase Family 10 protein
Apostichopus japonicus Shaxun_307972	PIK54647.1	GT10		Glycosyltransferase Family 10 protein
Apostichopus japonicus Shaxun_307972	PIK54648.1	GT10		Glycosyltransferase Family 10 protein
Apostichopus japonicus Shaxun_307972	PIK54778.1	GT10		Glycosyltransferase Family 10 protein
Apostichopus japonicus Shaxun_307972	PIK55711.1	GT10		Glycosyltransferase Family 10 protein
Apostichopus japonicus Shaxun_307972	PIK56020.1	GT10		Glycosyltransferase Family 10 protein
Apostichopus japonicus Shaxun_307972	PIK56041.1	GT10		Glycosyltransferase Family 10 protein
Apostichopus japonicus Shaxun_307972	PIK56042.1	GT10		Glycosyltransferase Family 10 protein
Apostichopus japonicus Shaxun_307972	PIK56954.1	GT10		Glycosyltransferase Family 10 protein
Apostichopus japonicus Shaxun_307972	PIK56957.1	GT10		Glycosyltransferase Family 10 protein
Apostichopus japonicus Shaxun_307972	PIK57150.1	GT10		Glycosyltransferase Family 10 protein
Apostichopus japonicus Shaxun_307972	PIK57196.1	GT10		Glycosyltransferase Family 10 protein
Apostichopus japonicus Shaxun_307972	PIK57503.1	GT10		Glycosyltransferase Family 10 protein
Apostichopus japonicus Shaxun_307972	PIK58989.1	GT10		Glycosyltransferase Family 10 protein
Apostichopus japonicus Shaxun_307972	PIK59183.1	GT10		Glycosyltransferase Family 10 protein
Apostichopus japonicus Shaxun_307972	PIK59184.1	GT10		Glycosyltransferase Family 10 protein
Apostichopus japonicus Shaxun_307972	PIK59185.1	GT10		Glycosyltransferase Family 10 protein
Apostichopus japonicus Shaxun_307972	PIK59360.1	GT10		Glycosyltransferase Family 10 protein
Apostichopus japonicus Shaxun_307972	PIK59386.1	GT10		Glycosyltransferase Family 10 protein
Apostichopus japonicus Shaxun_307972	PIK59387.1	GT10		Glycosyltransferase Family 10 protein
Apostichopus japonicus Shaxun_307972	PIK59388.1	GT10		Glycosyltransferase Family 10 protein
Apostichopus japonicus Shaxun_307972	PIK59389.1	GT10		Glycosyltransferase Family 10 protein
Apostichopus japonicus Shaxun_307972	PIK59679.1	GT10		Glycosyltransferase Family 10 protein
Apostichopus japonicus Shaxun_307972	PIK59680.1	GT10		Glycosyltransferase Family 10 protein
Apostichopus japonicus Shaxun_307972	PIK59681.1	GT10		Glycosyltransferase Family 10 protein
Apostichopus japonicus Shaxun_307972	PIK59686.1	GT10		Glycosyltransferase Family 10 protein
Apostichopus japonicus Shaxun_307972	PIK59688.1	GT10		Glycosyltransferase Family 10 protein
Apostichopus japonicus Shaxun_307972	PIK60092.1	GT10		Glycosyltransferase Family 10 protein
Apostichopus japonicus Shaxun_307972	PIK60455.1	GT10		Glycosyltransferase Family 10 protein
Apostichopus japonicus Shaxun_307972	PIK60515.1	GT10		Glycosyltransferase Family 10 protein
Apostichopus japonicus Shaxun_307972	PIK60980.1	GT10		Glycosyltransferase Family 10 protein
Apostichopus japonicus Shaxun_307972	PIK60981.1	GT10		Glycosyltransferase Family 10 protein
Apostichopus japonicus Shaxun_307972	PIK61122.1	GT10		Glycosyltransferase Family 10 protein
Apostichopus japonicus Shaxun_307972	PIK61596.1	GT10		Glycosyltransferase Family 10 protein
Apostichopus japonicus Shaxun_307972	PIK61678.1	GT10		Glycosyltransferase Family 10 protein
Apostichopus japonicus Shaxun_307972	PIK61679.1	GT10		Glycosyltransferase Family 10 protein
Apostichopus japonicus Shaxun_307972	PIK62150.1	GT10		Glycosyltransferase Family 10 protein
Diatom
Chaetoceros tenuissimus NIES-3715_426638	GFH47456.1	GT41		Glycosyltransferase Family 41 protein
Chaetoceros tenuissimus NIES-3715_426638	GFH52837.1	GT41		Glycosyltransferase Family 41 protein
Chaetoceros tenuissimus NIES-3715_426638	GFH56613.1	GT10		Glycosyltransferase Family 10 protein
Chaetoceros tenuissimus NIES-3715_426638	GFH57621.1	GT10		Glycosyltransferase Family 10 protein
